# Supplementary material for: Subfunctionalization of Paralog Transcription Factors Contributes to Regulation of Alkaloid Pathway Branch Choice in Catharanthus roseus
Source: Front Plant Sci. 2021 May 25;12:687406. doi: 10.3389/fpls.2021.687406 (PMC8186833; doi:10.3389/fpls.2021.687406)
Supplement: Supporting Dataset I — C. roseus expression atlas. [file Data_Sheet_1.XLSX]

## Sheet: Supporting_dataset_1
#	foli_6h_mse	foli_6h_ctrl	foli_8h_mse	foli_8h_ctrl	foli_24h_mse1	foli_24h_mse2	foli_24h_ctrl	foli_168h_mse	foli_168h_ctrl	S1_CTR1	S2_CTR2	S3_CTR3	S4_AGRO1	S5_AGRO2	S6_AGRO3	GUS_3	GUS_4	GUS_5	ORCA3_23	ORCA3_7	ORCA3_8	bHLH14	bHLH18	bHLH19	S01_WL1	S02_WL2	S03_WL3	S04_CV1	S05_CV2	S06_CV2	S07_VL1	S08_VL2	S09_VL3	S10_WS1	S11_WS2	S12_WSa5	S13_PS1	S14_PS2	S15_PS3	S16_SE1	S17_SE2	S18_SE3	mich_flower	mich_culture_AB	mich_culture_AC	mich_culture_AD	mich_seedling_AE	mich_seedling_AF	mich_seedling_AG
CRO_T100001	421874	54205	323304	353703	185107	214114	275942	574075	336637	101002	0.915125	0.267516	103083	925904	905819	708818	449409	647611	342767	180928	27316	33403	33893	503437	286605	227857	309248	123058	119699	216936	335648	204858	339093	0.510589	104996	0.650616	0.245026	0.321454	0.484007	0.424565	0.519089	109536	473927	430653	366159	287239	39131	184357	974293
CRO_T100002	0.114965	0	0	0	0	0	0	0	0	0	0	0	0	0	0	0	0	0	0	0	0	0	0	0	0	0	0	0	0	0	0	0	0	0	0	0	0	0	0	0	0	0	0	0	0	0	0	0	0.872983
CRO_T100003	0	0	0	0	0	0	0	0	0	0	0	0	0	0	0	0	0	0	0	0	0	0	0	0	0	0	0	0	0	0	0	0	0	0	0	0	0	0	0	0	0	0	0	0	0	0	0	0	0
CRO_T100004	101102	202914	0.620895	0.550397	0.122469	0.111437	0.237075	0.614319	0.254604	0.0946697	0.366398	0.46974	133019	0.38222	0.876772	100389	0.397192	0	0.353591	103984	0.70606	0.784796	15866	128824	0.187814	0.446439	0	0.537721	0.850299	0.401305	0.302571	0.510885	0.162666	0.14598	0	0	0.702535	15235	0	0.91682	0.185764	0.46998	0.217476	100014	0.606854	0.887547	181644	0.572799	0.597441
CRO_T100005	229926	392592	130786	114592	0.960929	0.292576	0.834402	318486	412598	192202	0.699211	239774	0.903924	365189	298211	242987	197454	359667	142631	352947	267539	172165	458554	292876	43533	0.749113	0.795149	505833	108372	238597	229631	0.324494	0.822253	221346	26286	310079	709768	115597	0.698122	0.779279	525397	198958	0.288867	399367	781328	727859	314827	272352	182034
CRO_T100006	0.0398237	0.0628702	0.141623	0.0367486	0.0460958	0.0413335	0	0	0	0.0683932	0	0.0679957	0	0	0.0632688	0	0	0	0	0	0.080763	0	0	0	0.111191	0	0	0	0	0	0	0.0901775	0	0	0	0	0	0	0	0	0	0	0	0.496525	0.211521	0.264401	0	0	0
CRO_T100007	0.238489	0	0.580157	0.22491	0	129032	0	0.303633	0	0	0	0	0	0	0	0	0	0	0	0	0	0	0	0	0	0	0	0	0	0	0	0	0	0	0	0	0	0	0	0	0	0	0	0	0	0	0	0	0
CRO_T100008	0	0	0	0	0	0	0	0	0	0	0	0	0	0	0	0	0	0	0	0	0	0	0	0	0	0	0	0	0	0	0	0	0	0	0	0	0	0	0	0	0	0	0	0	0	0	0	0	0
CRO_T100009	894615	843161	660541	156378	351401	382383	930323	535919	175065	89748	114737	900015	189937	263136	174903	683537	106031	754786	105322	122933	709021	113783	100549	928336	268145	292974	28647	134654	14834	137418	263148	302109	280531	457291	41217	137663	72501	354434	306041	448881	469769	364601	366917	946038	523776	608331	350225	365108	366316
CRO_T100011	158314	172395	341772	380216	182211	131401	799113	43936	238227	143862	180062	160424	177439	188822	162402	299001	325379	266433	367176	440999	307877	393033	329772	320382	138357	158676	193366	202327	327106	287886	119275	165294	133006	119189	127239	407505	393145	128802	137354	102498	143511	154705	918372	106202	46667	434777	736888	655803	742928
CRO_T100012	0	0	0	0	0	0	0.0818225	0	0	0	0.0375745	0	0	0	0	0.0423999	0	0	0	0	0	0	0	0	0	0	0	0	0	0.105681	0	0	0	0	0	0	0	0	0	0	0	0	0.0388877	0	0	0	0.0511619	0.0952247	0.0450378
CRO_T100013	0.748824	156596	163714	11998	118939	0.535526	0.591137	602814	501621	0.993595	0	0.393566	0.560325	223498	0.372604	0.787598	0.285508	258675	0.74671	10993	0.52347	0.303567	0.713632	0.212019	133352	0	199901	258661	209313	198397	0.312682	134588	0.678386	0.616399	189937	262328	14926	193962	0.585831	128966	198727	0.676831	0.772218	0.783771	0.290949	0.319862	142827	0.543392	164754
CRO_T100014	0	0	0	0	0	0	0	0	0	0	0	0	0	0	0	0.0826648	0	0	0	0	0	0	0	0	0	0	0	0	0	0	0	0	0	0	0	0	0	0	0	0	0	0	0	0	0.0928521	0	0	0	0
CRO_T100015	186365	207808	171919	146626	135215	117676	101286	116917	142402	235643	215011	223793	238965	250697	25122	298183	292973	190087	272212	390163	312916	304489	280369	298237	26137	258348	264064	297612	265049	261249	196507	227717	212941	249694	24.62	267545	292805	242035	260385	245397	237775	232715	281041	392748	335913	344748	304697	301216	32296
CRO_T100016	0	0	0	0	0	0	0	0	0	0	0	0	0	0	0	0	0	0	0	0	0	0	0	0	0	0	0	0	0	0	0	0	0	0	0	0	0	0	0	0	0	0	0	0	0	0	0	0	0
CRO_T100017	0	0	0	0	0	0	0	0	0	0	0	0	0	0	0	0	0	0	0	0	0	0	0	0	0	0	0	0	0	0	0	0	0	0	0	0	0	0	0	0	0	0	0	0	0	0	0	0	0
CRO_T100018	280205	279963	310974	223638	222668	230761	118833	221335	214631	796261	834301	814408	570806	527779	511428	648233	623962	518902	594337	630599	608463	608976	679554	709945	650749	661568	713308	628238	532134	554355	59615	561896	604019	444411	543649	405448	55.77	395525	466432	387538	453765	439966	569045	847521	978581	105662	413313	462207	351084
CRO_T100019	0	0.0465143	0	0	0	0.06029	0	0	0	0.0490218	0.0479319	0	0	0.0496104	0	0	0	0	0	0.0361426	0	0	0	0	0	0	0	0	0	0	0	0	0	0	0	0	0	0	0	0	0	0	0.0580644	0	0	0	0	0	0
CRO_T100020	0	0.19675	0.0852848	0	0	0	0	0.0885689	0.0274745	0.0752066	0.0362965	0.0374093	0.0352615	0.0380489	0.139296	0	0	0	0	0	0.051054	0	0	0	0.0633931	0	0	0.216343	0.168858	0.106979	0	0.153032	0	0	0	0	0.0697474	0	0.16567	0	0	0.0641108	0	0	0.114489	0	0	0	0
CRO_T100021	0	0	0	0	0	0	0	0	0	0.0487377	0	0.0969395	0.0459508	0	0.0910071	0	0	0	0	5.56E-09	0	0	0	0	0	0	0	0.137747	0	0	0	0	0	0	0	0	0	0	0	0	0	0.0784215	0	0.247739	0.279008	0.159534	0	0	0
CRO_T100022	0	0	0	0	0	0	0	0	0	0	0	0	0	0	0.0856335	0	0	0	0	0	0	0	0	0	0	0	0	0	0	0	0	0	0	0	0	0	0	0	0	0	0	0	0	0	0	0	0	0	0
CRO_T100023	354104	345732	181677	294648	111899	102654	149838	336704	358315	18586	182971	202764	568336	605662	572302	386653	377989	302518	301634	303766	323778	368423	379845	430211	809606	829812	876279	911273	727746	719086	715952	755145	833309	66482	685874	340257	411384	458661	413875	577989	590456	511206	20744	203544	149774	208635	329138	237006	237158
CRO_T100024	0	0	0	0	0	0	0	0	0	0	0	0	0	0	0	0	0	0	0.0353198	0.219252	0	0	0	0	0	0	0	0	0	0	0	0	0	0	0	0	0	0	0	0	0	0	0	0	0	0	0	0	0
CRO_T100025	444566	485438	485044	42931	161783	142637	880854	294933	355625	323209	27764	301329	750496	798093	755264	116404	946469	665868	750523	733748	603267	761935	810225	791171	464013	517568	486352	374517	295721	279604	531415	488928	513499	16681	193126	164701	177821	152955	164002	21918	452284	190344	65.76	875104	608262	635509	587135	820753	104374
CRO_T100028	0	0	0	0	0	0	0	0	0	0	0	0	0	0	0	0	0	0	0	0	0	0	0	0	0	0	0	0	0	0	0	0	0	0	0	0	0	0	0	0	0	0	0	0.506961	0	0	0	0	0
CRO_T100029	0	0	0	0	0	0	0	0	0	0	0.139925	0	0	0	0	0	0	0	0	0	0	0	0	0	0	0	0	0	0	0	0	0	0	0	0	0	0	0	0	0	0	0	0	0	0	0	0	0	0
CRO_T100032	0	0	0	0	0	0	0	0	0	0	0	0	0	0	0	0	0	0	0	0.0954477	0	0	0	0	0	0	0	0	0	0	0	0	0	0	0	0	0	0	0	0	0	0	0	0	0	0	0	0	0
CRO_T100033	0	0	0.0365017	0	0	0	0	0	0	0	0	0	0	0	0	0	0	0	0	0	0	0	0	0	0	0	0	0	0	0	0	0	0	0	0	0	0	0	0	0	0	0	0	0	0	0	0.0678868	0	0
CRO_T100034	0	0	0	0	0	0	0	0	0	0	0	0	0	0	0	0	0	0	0	0	0	0	0	0	0	0	0	0	0	0	0	0	0	0	0	0	0	0	0	0	0	0	0	0	0	0	0	0	0
CRO_T100035	0.0240975	0	0.0571816	0	0	0	0	0	0	0	0	0	0	0	0	0	0.0561611	0	0	0	0	0	0.0462392	0	0	0	0.077535	0.133027	0	0	0	0	0	0	0	0	0	0	0	0	0	0	0	0.0965835	0	0.186093	0	0	0
CRO_T100036	0	0	0	0	0	0	0	0	0	0	0	0	0	0	0	0	0	0	0	0	0	0	0	0	0	0	0	0	0	0	0	0	0	0	0	0	0	0	0	0	0	0	0	0	0	0	0	0	0
CRO_T100037	0	0	0	0	0	0	0	0	0	0	0	0	0	0	0	0	0	0	0	0	0	0	0	0	0	0	0	0	0	0	0	0	0	0	0	0	0	0	0	0	0	0	0	0	0	0	0	0	0
CRO_T100038	0.315706	0.163371	0	0	0	0	0	0	0	0	0	0	0	0.157909	0.150058	0	0	0	0	0	0	0	0	0	0	0	0	0	0	0	0.489255	0.216474	0	0	0	0.508022	0	0	0.231432	0	0	0	0	0	0	0	0	0	0
CRO_T100040	0	0	0	0	0	0	0	0	0	0	0	0	0	0	0	0	0	0	0	0	0	0	0	0	0	0	0	0	0	0	0	0	0	0	0	0	0	0	0	0	0	0	0	0	0	0	0	0	0
CRO_T100041	0	0	0	0	0	0	0	0	0	0	0	0	0	0	0	0	0	0	0	0	0	0	0	0	0	0	0	0	0	0	0	0	0	0	0	0	0	0	0	0	0	0	0	0	0	0	0	0	0
CRO_T100042	0	0	0	0	0	0	0	0	0	0	0	0	0	0	0	0	0	0	0	0	0	0	0	0	0	0	0	0	0	0	0	0	0	0	0	0	0	0	0	0	0	0	0	0	0	0	0	0	0
CRO_T100043	0	0	0	0	0	0	0	0	0	0	0	0	0	0	0	0	0	0	0	0	0	0	0	0	0	0	0	0	0	0	0	0	0	0	0	0	0	0	0	0	0	0	0	0	0	0	0	0	0
CRO_T100044	0	0	0	0	0	0	0	0	0	0	0	0	0	0	0	0	0.133752	0	0	0	0	0	0	0	0	0	0	0	0	0	0	0	0	0	0	0	0.184367	0	0	0.31854	0	0	0	0.122129	0	0	0	0	0
CRO_T100045	0	0	0	0	0	0	0	0	0	0	0	0	0	0	0	0.00974208	0.205717	105811	0	0.109935	0	0	0	0	0	0	0	0	0	0.712649	0	0	0	0	0	0	0	0	0	0	0	0	0	0	0	0	0	0	0
CRO_T100048	437041	290912	61682	214195	555063	567843	365947	229288	248696	112291	119846	112344	993568	104075	104853	105577	88736	797487	112.89	989883	114813	101.42	102009	137794	919719	839328	989064	101.93	95651	968888	910649	926227	867267	903538	869862	81872	772261	899451	851863	886318	100527	833134	106544	568305	483249	522352	68476	938051	754653
CRO_T100049	0	0	0	0	0	0	0	0	0	0	0	0	0	0	0	0	0	0	0	0	0	0	0	0	0	0	0	0	0	0	0	0	0	0	0	0	0	0	0	0	0	0	0	0	0	0.231112	0	0	0
CRO_T100050	0	0	0	0	0	0	0	0	0	0	0	0	0	0	0	0	0	0	0	0	0	0	0	0	0	0	0	0	0	0	0	0	0	0	0	0	0	0	0	0	0	0	0	0	0	0	0	0	0
CRO_T100051	0	0	0	0	0	0	0	0	0	0	0	0	0	0	0	0	0	0	0	0	0	0	0	0	0	0	0	0	0	0	0	0	0	0	0	0	0	0	0	0	0	0	0	0	0	0	0	0	0
CRO_T100052	0	0.271683	0	0	0	0	0	0	0	0.422981	0	0	0.198558	0	0	0	0	0	0	0.179106	0	0	0	0	0	0	0	0	0	0	0	0	0	0	0	0	0	0	0.413515	0	0	0	0	0	0	0	0	0	0
CRO_T100053	0.115157	0.15538	0.0415879	0.049733	0.0613449	0.240319	0.364405	0.228596	0.0214809	137802	0.805947	120835	0.426423	0.589321	0.210737	0.165599	0.044891	0	0.0982795	0.189161	0.0402458	0.0453062	0.0368931	0.171112	0	0.355051	0.16145	0.34934	0.105065	0.229118	0.102111	0	0.388262	0	0.101928	0.263019	0	0	0.204998	0.10353	0.0683188	0.21424	0.561148	307052	248832	284835	0.0416323	0	0.0458476
CRO_T100055	0	0	0	0	0	0	0	0	0	0	0	0	0.117964	0	0	0	0	0.262793	0	0	0	0	0	0	0	0	0	0	0	0	0	0	0	0	0	0	0	0	0	0	0	0	0	0	0	0	0	0	0
CRO_T100058	277718	277729	214171	259441	144792	13.04	139419	248813	255691	502404	457985	51959	394306	378657	356605	174524	195984	191746	211728	217303	192096	208772	249128	219258	332458	294155	329375	309624	26451	298643	261975	313207	270688	218691	242313	263588	308826	239463	253765	226474	323276	288311	250893	396166	299091	418576	257766	268234	334345
CRO_T100059	0	0	0	0	0	0	0	0	0	0	0	0	0	0	0	0	0	0	0	0	0	0	0	0	0	0	0	0	0	0	0	0	0	0	0	0	0	0	0	0	0	0	0	0	0	0	0	0	0
CRO_T100060	0	0	0	0	0	0	0	0	0	0	0	0	0	0.0165082	0.316639	0	0	0	0.0927354	0.257265	0	0.431702	0.199122	0.345561	0	0	0	0	0	0	0	0	0	0	0	0	0	0	0	0	0	0	0.217157	0.330723	0	0	0	0.406572	0.614459
CRO_T100061	0	0	0	0	0	0	0	0	0	0	0	0	0	0	0	0	0	0	0	0	0	0	0	0	0	0	0	0	0	0	0	0	0	0	0	0	0	0	0	0	0	0	0	0.510963	0.304156	0.358779	0	0	0
CRO_T100062	0	0	0	0	0	0	0	0	0	0.298635	0.191181	0.394157	0.374212	0.0999838	0.277914	0	0	0.51575	0	0.0792757	0	0	0	0	0	0	0	0	0.447133	0	0	0	0	0	0	0	0	0	0	0.31839	0	0	0	0	0	0	0	0	0
CRO_T100063	0	0	0	0	0	0	0	0	0	0	0	0	0	0	0	0	0	199541	0.673156	0	0	0	0	0	0	0	0	0	0	0	0	0	0	0	0	0	0	0	0	0	0	0	0	0.905287	0	0	0	0	115696
CRO_T100064	0.740702	0.258605	0.680314	0.07739	0.384683	0.778927	0.501061	0.414422	0.48177	0.843429	0.955565	111415	159041	257936	0.921182	0.174686	0.230397	0	0.410411	0.100701	0.170273	0.39537	0.367914	0.219183	0	0	0	119604	0.627852	0.197814	0.218105	0	0	0	0	0.226098	0	0	0	0.890227	0	0	0.33825	0	0.189026	0	0	0.17673	0
CRO_T100065	185529	192073	184005	223729	189269	233382	164211	551822	901493	106813	114094	0.212363	322316	288264	22141	147616	200943	142215	21252	158646	878148	150491	279033	254381	26258	227828	263822	0.753989	0.788862	194283	618187	321587	217075	155941	0.837196	0.687675	215504	0.687095	108083	118184	0.205398	0.523958	257892	529922	357526	374286	680006	388758	564123
CRO_T100066	573472	594303	337832	485445	27756	252939	355434	499373	583672	427292	423071	412269	687549	666758	625788	344857	295273	329036	316346	321214	308188	288055	292329	329209	67616	685526	814032	647787	626203	634292	696496	658417	72921	531038	577165	491642	457816	467203	46307	522658	685085	482617	268543	638371	630802	683702	487623	466038	38701
CRO_T100067	0	0	0	0	0	0	0	211379	231916	0.246075	0.120582	0.286222	0.849979	0.374316	0.227606	0	0	0	0.155922	0.549653	0	0	0	0	382951	206004	306516	926874	352104	516878	585453	580514	681622	0	0	0	0.450845	0	0	0	0	0.401413	0	0.193566	0	0.276342	277759	108184	0.251273
CRO_T100069	0	0	0.0874682	0	0	0	0	0.0976307	0	0	0	0	0	0	0	0.0817479	0	0.145769	0.0497249	0.118352	0	0	0.49928	0.129867	0	0	0	0	0.113979	0	0	0	0.219789	0	0	0	0	0	0	0	0	0	0.0756828	0	0	0	0.0921918	0.0807918	0
CRO_T100070	371176	700764	124034	109428	133086	369388	127928	0	0	0.606998	0.457421	0	0	0	0	0	0	0.718956	0.130787	0	0	0	0	0	0	0	0	0	0.228052	0	0	0	0	0	0	0	0	0	0	0	0	0	0	0	0.194735	0	0	0.182226	0
CRO_T100072	99856	135548	343847	831867	82917	887565	199036	922117	124214	506044	493944	488648	514834	469494	429164	113151	102204	207629	235935	181712	224288	135449	104037	167786	37124	297299	250915	557477	823701	684447	337848	347009	331764	114164	114761	869033	557806	909728	610052	148918	148164	8535	392263	462688	315995	386483	182798	160413	312545
CRO_T100074	322718	328343	264686	171129	326617	310253	18103	29742	222684	100441	87836	105542	100846	93921	961421	129212	125234	803311	109069	136052	107815	127597	126443	127986	678166	694218	690968	759843	742926	769411	440726	485911	464261	687985	67.4	836426	696108	737708	670201	644231	596344	659727	166946	108381	109.79	117353	800708	95265	699258
CRO_T100075	0	0	0	0	0	0	0	0	0	0.160234	0	0	0	0	0	0	0	0	0	0	0	0	0	0	0	0	0	0	0	0	0	0	0	0	0	0	0	0	0	0	0	0	0	0	0	0	0	0	0
CRO_T100080	0	0	0	0	0	0	0.0523984	0.100453	0	0.0527677	0	0	0	0	0.0771199	0	0	0	0	0.0635	0	0	0	0.0765481	0	0	0.264315	0	0	0	0	0	0	0	0	0	0	0	0	0	0	0	0.112471	0	0.199045	0.0990383	0	0.183392	0
CRO_T100081	0	0	0	0.138045	0	0	0	0	0.336467	0	0	0	0	0	0	0	0	0.730805	0	0	0	0	0.281325	0.509461	0	0	0	0	0	0	0	0.305032	0	0	0	0	0	0	0	0	0	0	0.313153	0	0	0.800198	0	0	0
CRO_T100082	44012	527399	376621	627014	222182	186811	140803	54.58	68878	320861	362946	308139	330668	382722	370554	410111	46766	309936	359398	326771	583961	399688	430988	363756	361898	428198	287832	375932	369763	379619	314429	343419	372084	339043	327068	428026	430585	388474	398753	324002	322739	358899	247723	594622	378382	474123	346246	322599	781151
CRO_T100083	0.968995	167699	0.218304	0.340347	0.160462	0.0954383	0.482101	0.949696	0.596718	0.083784	0.0819468	0.0837326	0.236966	0.25524	0.236081	0.0990109	0	0.345187	0.0928538	0.1141	0.0969641	0.112017	0.0880775	0	0.136823	0	0.138019	0.237402	0.248592	0	0.257482	0	0.280663	0.637086	0.130775	0.407199	0.771058	0.400888	0.606785	0.266494	0	0.681769	0.188384	0.479884	0.105856	0.372044	0.104986	0.0992089	0.0874721
CRO_T100084	0	0	0	0	0	0	0	0	0	0.70266	0.133466	0.684482	0	0	0	0	0	0	0	0	0	0	0	0	0	0	0	0	0	0	0	0.360783	0	0	0	0	0	0	0	0	0	0	0	0	0	0.201229	0	0	0
CRO_T100086	0	0	0	0	0	0	0	0	0	0	0	0	0	0	0	0.810602	0	0	0	0	0	0	0	0	0	0	0	0	0	0	0	0	0	0	0	0	0	0	0	0	0	0	0	0	0	0	0	0	0
CRO_T100087	220584	460556	804213	116896	582964	678579	558347	0.735356	0.198221	0.642531	0.864849	0.378313	121335	0.779899	0.947922	111082	157472	75311	173785	157415	225969	211815	178665	125596	246038	286222	315069	148263	869533	10247	141652	218165	299765	417419	383903	211909	477428	519572	245381	395602	66709	417719	582111	157499	0.615444	612354	242848	187568	439362
CRO_T100088	0	0	0	0	0	0	0	0	0	0	0	0	0	0	0	0	0	0	0	0	0	0	0	0	0	0	0	0	0	0	0	0	0	0	0	0	0	0	0	0	0	0	0	0	0	0	0	0	0
CRO_T100089	0.444688	0.463354	0.298689	0.42451	0.0349715	0.0955874	0.0480382	0.250371	0.599372	0.403123	0.40421	0.0665972	0.328583	0.238675	0.268539	157556	168078	0.114902	144802	173568	15328	299905	20438	191769	0.76565	0.172234	0.093892	0	0	0.435962	0	0.367466	0	0.181508	0	0.465164	0.567994	0.33238	0.252083	0	0	0.534213	0.315613	258312	181636	247569	0.608832	0.711323	200948
CRO_T100090	643549	101588	114412	112815	146387	134419	11509	323001	392928	0	0.391298	0.801281	0.614568	0.898571	27696	498132	387774	142447	628805	299036	0	212102	340707	577083	262446	0.773646	131995	0.564118	0	0	437019	1.21	134506	0.266646	124663	0.644724	0	0	0	0	155184	0	0.457477	0	0	0	102023	0.967512	176818
CRO_T100091	12691	0.995958	220268	0.524963	345605	420678	338907	0.753944	0.474704	0.0800408	0.34994	0.0800053	0.752344	0	0.204574	134351	0.884475	0.996154	124881	132674	103583	202939	13721	175824	0.435857	0.246669	0	0	0.356014	0	0.249774	0.421444	0.26912	0.244139	0	0.128714	0.146342	0.255276	0	0.125853	0	0	0.256667	11135	0.673323	0.368909	0.386962	0.244184	13299
CRO_T100092	122464	125364	287089	266576	227068	261696	222476	1543.13	2754.28	0.313087	0.537666	0.390049	143981	133341	199762	411263	430242	331967	696009	438875	526349	549002	606493	519396	144376	135906	100159	462195	357478	612351	845458	168388	114229	178421	0.881917	0.379085	114407	198416	106197	146015	123462	17742	285584	323515	154531	139788	117514	694876	539406
CRO_T100093	0	0	0	0	0	0	0	0	0	0	0	0	0	0	0	0	0.182168	0	0	0	0	0	0	0	0	0	0	0	0	0	0	0	0	0	0.239312	0	0	0	0	0	0	0	0	0	0	0	0	0	0
CRO_T100095	399852	613133	216553	311465	142807	139446	128661	434753	554344	117669	1333	115553	206746	187762	217978	298148	296577	197548	215834	267804	224511	270887	303365	255821	413081	416783	456948	321423	319297	358318	262739	268655	322029	2209	235536	183723	2883	237927	179363	185087	13983	187165	176462	974425	814956	833706	429754	484917	536473
CRO_T100096	0	0	0	0	0	0	0	0	0.325491	0.45374	0.557157	0.225981	117447	103624	0.316967	0	0.134796	0.218729	0.115425	0	0	0	0.333438	0	0	104333	0.185994	0.318108	0	0.634086	0.344044	0.449279	0.188728	1023	105043	0	0	0	0.162845	0	0	0.904163	0.228266	0	0.255178	0.421397	0	0	0.106705
CRO_T100097	332172	407.68	205418	376.26	176.21	211645	236658	369.04	404344	366824	316927	39664	762712	720191	699438	21516	26464	209738	357614	291277	358176	215287	318852	214889	121102	113516	107375	912392	107321	100159	124804	141198	126601	805213	715471	107.11	92.64	627069	605415	738863	178737	767002	655766	127042	165236	210437	308986	216672	289966
CRO_T100098	0	0	0	0	0	0	0	0.152573	0	0	0	0	0	0	0	12657	109443	667301	0.223032	0.62292	0.0384918	0.133058	124739	0	0.980229	0	0	0	0	113599	0	0	0.569569	0	0	0	0	0	0.820433	0	0	0.984118	0	0	0	0	0	0	0
CRO_T100099	0.0435696	0.023341	0	0.0403334	0	0	0	0.678444	0.589182	0	0.0238762	0	0	0	0	0	0	0	0.0145056	0	0	0	0.0273201	0	0	0	0	0	0	0.0696978	0	0.0659402	0.166423	0.0376905	0	0	0.180819	0	0	0	0	0.0815239	0.0294753	0.208871	0.528509	0.377641	0.461225	0.156334	0.0816143
CRO_T100100	223379	207455	0.981571	196199	0.673554	0.590363	111039	257267	184491	0	0	0.020473	0.019267	0	0	0.200427	0.135459	0.119269	0.129546	0.20309	0.269256	0.0569214	0	0.425531	0.50718	0.447142	0.373483	220628	383742	492605	0.413744	0.219289	0.380783	319779	208127	215873	347146	446279	288592	322702	0	267298	0.610359	0.237517	0.315376	0.210831	188138	158453	174803
CRO_T100101	288195	382377	395629	380118	420743	490018	451686	445908	39091	371779	333525	349322	411716	405085	399268	495674	486586	384006	725536	757276	726142	592909	595036	617645	50877	498328	522434	449571	374738	381586	493605	492555	536782	321768	389143	553762	576562	360237	320683	317463	581991	323591	450729	641895	738388	658033	44325	402227	331979
CRO_T100102	0	0	0	0	0.157297	0	0	0	0	0	0	0	0	0	0	0	0	0	0	0	0	0	0	0	0	0	0	0	0	0	0	0	0	0	0	0	0	0	0	0	0	0	0	0	0	0	0.289587	0	0.255087
CRO_T100103	418481	519862	418223	243039	287193	307794	274532	316586	267201	471234	415646	471925	60366	57302	566858	824929	791818	493848	792715	977453	867012	762313	820051	661244	600384	598915	623644	529235	469211	501167	475158	48598	474621	424638	416833	593397	710435	44122	43964	40534	695018	369935	561085	963068	838127	98551	754678	791171	716011
CRO_T100104	479692	1334.71	434728	394344	53869	308821	525088	681258	1050.16	417617	448969	392956	214839	226777	305417	287021	307787	413148	150874	24118	314723	300146	286329	247751	323483	236625	122358	109678	198554	159221	169981	14715	108657	166246	144363	697577	141546	217807	160008	160972	340371	154.25	348463	846943	753427	711755	360.89	232413	524077
CRO_T100105	0	0	0	0	0	0.174406	0	0	0	0.288433	0	0	0	0	0	0	0	0	0	0	0	0	0	0	0	0	0	0	0	0.40385	0	0	0	0	0	0	0	0	0	0	0	0	0	0	0	0	0	0	0
CRO_T100106	235884	672145	13264	218343	257106	166137	355224	251759	405932	207852	173635	289706	399619	275613	285008	134463	132728	153265	674507	900174	110442	92885	126147	121496	669418	847185	629281	423061	837202	641197	75008	503172	716359	444307	403529	314674	631218	84786	51068	53095	167369	486665	229406	439585	287054	412937	127466	734475	183829
CRO_T100107	0	0	0	0	0	0	0	0	0	0	0	0	0	0	0	0	0	0	0	0	0	0	0	0	0	0	0	0	0	0	0	0	0	0	0	0	0	0	0	0	0	0	0	0	0	0	0	0	0
CRO_T100108	0	0	0	0	0	0	0	0	0	0	0	0	0	0	0	0	0	0	0	0	0	0	0	0	0	0	0	0	0	0	0	0	0	0	0	0	0	0	0	0	0	0	0	0	0	0	0	0	0
CRO_T100110	0	0	0	0	0	0	0	0	0	0	0	0	0	0	0	0	0	0	0	0	0	0	0	0	0	0	0	0	0	0	0	0	0	0	0	0	0	0	0	0	0	0	0	0	0	0	0	0	0
CRO_T100111	0	0.205722	0	0	0	0	0	0	0	0	0	0	0	0	0	0	0	0	0	0.30135	0	0	0	0	0	0	0	0	0	0	0	0	0	0	0	0	0	0	0	0	0	0	0	0	0	0.560323	0	0	0
CRO_T100112	0	0	0	0	0	0	0	0	0	0	0	0	0	0	0	0.287974	0	0	0	0	0	0	0	0	0	0	0	0	0	0	0	0	0	0	0	0	0	0	0	0	0	0	0	0	0	0	0	0	0
CRO_T100113	0	0	0	0	0	0	0	0	0	0	0	0	0	0.047062	0.0861536	0.0545351	0	0	0.0256133	0.0630042	0	0	0.0587574	0.0443003	0	0	0	0	0	0	0	0	0.156492	0	0	0.14996	0	0	0	0.219212	0	0	0	121303	120064	0.88982	0.14978	0	0
CRO_T100114	199744	248316	384881	104983	119625	115102	721074	152986	137138	585972	603033	612699	418589	371438	411132	604901	519776	344769	345823	445138	314208	392153	385222	420152	371448	358703	426231	520458	479051	464561	425042	358203	361226	455771	39633	734705	668011	518898	497169	447257	724688	420012	522564	217501	161346	141747	399808	561468	516475
CRO_T100115	160367	206816	34329	282329	0.759288	130415	0.773612	193146	24352	108847	122923	970233	649694	710325	64112	381714	312994	271828	336419	21546	226315	315116	421793	223118	658184	441402	256118	201681	516376	471563	625153	567454	547466	292452	501511	867972	400138	204478	297123	223699	717956	52441	604085	341085	115213	280394	34686	452263	567357
CRO_T100116	227145	251966	245898	220867	130738	123653	107523	274268	23159	607406	625084	72871	59246	495437	370892	280483	350186	807023	307257	294163	247933	270524	340685	22805	303448	201386	214316	314822	246876	165213	181487	130968	155638	253076	271124	339294	463625	226484	197252	291968	188453	161079	475531	319358	311063	360231	221538	215608	125974
CRO_T100117	0.99683	0.456637	0.480789	0.348317	0.0948115	0.172502	0	0.15056	0.47096	0.853202	171235	143195	110343	158272	157378	0.124744	0.380117	0.309582	0.292825	0.105072	0.17577	0.101936	0.233758	0.565502	0.544189	0.715316	0.217985	102939	0.879638	0.461525	0.510825	0.349972	0.329319	0.801066	0.916719	0.212528	0.24148	0.62834	0.189975	0.419364	103461	0.218865	129667	0.352279	0.490367	0.338427	0.681256	0.746562	0.242301
CRO_T100120	529324	609938	847295	369987	105011	126299	152842	588275	419048	172534	17.29	132356	325032	395596	342984	383975	295067	313753	310404	310507	302758	288201	258666	280393	868055	986373	975474	154508	163352	133661	151046	170221	149306	378291	296364	130329	986113	870666	646516	766969	183624	709462	340274	383059	244497	167076	210616	187633	118262
CRO_T100121	0.108937	0.289731	0.214449	0.0338482	0.0839174	0	0.274037	0.047166	0.0428459	0	0	0	0	0.0656511	0.060241	0	0	0.130208	0.0724844	0.0507427	0	0	0.0687056	0	0	0	0	0	0	0	0	0	0	0.295617	0	0.104884	0	0	0.0935974	0	0	0	0.220168	0.974438	304876	135857	0.163884	0.154347	0.0682865
CRO_T100124	0	0	0	0	0	0	0	0	0	0	0	0	0	0	0	0	0	0	0	0	0	0	0	0	0	0	0	0	0	0	0	0	0	0	0	0	0	0	0	0	0	0	0	0	0	0	0	0	0
CRO_T100126	0.0732258	0.078603	0.0570268	0.114087	0.0558779	0	0.108924	0	0.029122	0	0	0	0	0	0	0.0520255	0	0	0.0247137	0.092328	0.102502	0	0	0.0416775	0	0	0	0	0.0632289	0	0	0	0	0	0	0	0	0	0	0	0	0	0	0	0	0	0.0548727	0	0
CRO_T100128	0.0281636	0.0411028	0	0.010952	0	0	0.0704824	0.158291	0.0184516	0	0.148744	0.0449715	0.159038	0.0858132	0.0807193	0.39195	0.350988	0.527077	0.345057	0.356272	0.153301	0.317581	0.275027	0.583699	0.22385	0.0439669	0	0	0.2107	0.165035	0	0.091689	0.352427	0.0349233	0.0807936	0	0	0	0	0	0	0.0993412	0.0819957	0.0712946	0	0.0289509	0.0866814	0.0799455	0.0357757
CRO_T100129	0.673823	0.914165	0.945045	0.603461	0.153074	0.748413	0.495862	105186	0.680588	100744	0.997903	100707	0.409533	0.14685	0.267984	0	0	475981	0.394262	0.479793	0.137023	0	0.161409	0.562389	0.450758	0	0	0.397096	0.208484	0	0	0.185557	0	0	0	0.224102	0	0	0	0	130464	0.43966	0.126192	0.699829	159041	0.205042	0	0.131	0
CRO_T100130	0	0	0	0	0	0	0	0	0.0514488	0	0	0	0	0	0	0	0	0	0	0.0531393	0.178461	0	0	0	0	0	0	0	0	0	0	0	0	0	0	0	0	0	0	0	0	0	0	0	0	0	0	0	0
CRO_T100132	0	0.225646	0	0	0.430496	0	0	0	0.089443	0	0	0	0	0	0	0.248663	0	0.552701	0.0723997	0.175194	0	0	0.141308	0	0	0	0	0	0	0	0	0	0	0	0	0	0	0	0	0	0	0	0	0	0	0.440566	0	0	0
CRO_T100133	0	0	0	0	0	0	0	0	0	0	0	0	0	0	0	0	0	0	0	0	0	0	0	0	0	0	0	0	0	0	0	0	0	0	0	0	0	0	0	0	0	0	0	0	0.325731	0	0	0	0
CRO_T100134	0	0	0	0	0	0	0	0	0.0534153	0	0	0	0	0	0	0	0	0	0	0	0	0	0	0	0	0	0.130956	0	0	0	0	0	0	0	0	0	0	0	0	0	0	0	0	0	0	0	0	0	0
CRO_T100136	23584	0.781753	0.474306	0.459278	104116	124664	0.761495	158237	142461	713391	500818	527764	211685	133855	170379	0.834411	0.224714	39871	195176	18049	101843	0.941103	0.73881	202665	0	201305	0.615845	0.794808	440752	0.526609	0.861059	0.733733	0.626351	198751	0.295358	0	0.687056	0	0	116364	141465	181816	0.763939	719957	449146	809558	0.21512	0.40116	0.360367
CRO_T100137	0	0	0	0	0	0	0	0	0	0	0	0	0	0	0	0	0.149294	0	0.0364293	0.0443961	0	0	0	0.164032	0	0	0	0	0	0	0	0	0	0	0	0	0	0	0	0	0	0	0.118912	0	0	0.407426	0.0744337	0	0.0517298
CRO_T100138	0	0.06183	0	0	0	0	0	0.048354	0	0	0	0	0	0	0	0	0	0	0	0.0481617	0	0	0	0.066281	0	0	0	0	0	0	0	0	0	0	0	0	0	0	0	0	0	0	0	0	0	0	0	0	0
CRO_T100140	334202	292873	221243	275347	203693	252019	781163	169601	196866	815495	860796	812499	667587	640912	66535	440551	422947	323457	271204	29834	353325	217578	258078	249334	142287	156107	157828	808845	60127	677598	130082	138282	136466	425623	419271	803609	859163	349072	354102	395239	164504	378531	61454	605351	618676	567697	972579	147.92	34884
CRO_T100141	0	0	0	0	0	0	0	0	0	0.179528	0.175903	0.359286	0	0	0	0	0	0	0	0	0	0	0	0	0	0	0	0	0	0	0	0	0	0	0	0	0	0.283956	0	0	0	0.284739	0	0	0	0	0	0	0
CRO_T100142	612638	490937	708325	469313	703119	63404	698946	442403	486498	170535	185501	178083	144362	141807	143029	860747	780341	731766	982075	107615	992511	76235	885128	938818	111463	106923	116667	113162	110762	116012	931824	103511	95545	110.64	111906	110207	113.2	111675	107.72	120.01	133237	113238	951925	118215	112251	121.86	626358	740555	610603
CRO_T100144	238895	275155	112546	211514	10931	125442	992125	293299	193875	116696	126894	122266	124858	126203	115728	589549	659358	112436	981849	848566	803218	804388	9556	841486	166315	141823	13649	869555	911287	912304	129736	184831	13894	104753	959351	857623	122893	836416	786229	998437	907138	684522	728685	209661	170101	309325	152367	13484	191707
CRO_T100145	261412	345504	161539	351343	11582	116938	100576	273673	291931	13.47	117706	130435	110618	882128	121056	563933	685771	764141	682886	725039	63107	703944	786571	84508	116268	139656	128589	918551	122414	103175	146778	163982	180978	513379	878745	119229	581471	418107	528824	621464	992874	705357	118881	266148	196169	52539	17132	130892	179006
CRO_T100146	0	0	0	0	0	0	0	0.273331	0	0	0	0	0	0	0	0	0	0	0	0	0	0	0	0	0	0	0	0.538797	0	0	0	0	0	0	0	0	0	0	0	0	0	0	0.135713	0	0	0	0	0	0
CRO_T100147	249853	255158	107172	287485	276594	248311	184275	489367	231804	129344	134757	13233	181483	14854	175176	147234	159855	129877	125225	0.836607	143382	249627	0.881368	12001	108179	922229	759188	125834	118312	175902	654944	26529	413963	403856	170461	291961	134562	677793	933372	769989	218409	183437	139457	405688	225285	291604	573718	537415	12362
CRO_T100149	0.890996	0.480915	0	0.831343	0.530382	0	0.46135	0	0	0.790776	0.512993	0.262621	0.245558	0.263231	0.240278	0	0.342733	0	0	0	0	0	0	0	0	0	0	0.771638	0.808009	0	0	0	0	206952	0	0.441576	0	172361	0	0	0.530362	0	0.599755	0.62272	0.682544	0.383067	0.697996	0	0.577252
CRO_T100150	114451	183655	161266	876139	170568	252064	402869	38728	81788	89452	78707	102454	307796	329573	262737	404568	277041	367473	166116	698178	337612	367086	553164	334844	666313	54198	337106	388337	830638	664001	675948	771122	106466	898062	555308	125443	150224	117828	681684	102781	228208	859071	216438	473313	503068	516819	715469	621213	108829
CRO_T100151	475695	551413	432173	330747	240435	289818	185312	358797	516577	280026	265595	257521	178932	169329	132596	140269	890587	357211	143671	11471	127992	150806	130063	202128	197835	170936	125592	16918	189408	157006	207986	198986	215828	244007	152836	132814	127654	100651	108511	13447	217466	155811	666506	156194	117433	826913	518626	580841	610623
CRO_T100152	281175	451724	0.752274	119187	0.661288	0.618273	0.609611	261855	199237	0.5564	0.492652	0.529147	0.928457	102287	110831	139962	195738	0.968908	115915	250439	171218	0.694953	185342	0.899056	0.868472	0.43056	1167	229022	296239	370451	159599	0.739704	0.637212	457374	536121	635357	727802	426612	427283	349351	0.929448	466268	255869	146072	109452	17456	327726	32721	522519
CRO_T100153	0	255009	0.329933	0	0	0	0	0.709087	0.165667	0	0	0.253189	0	0	0.699966	0.296344	0	0.646688	0	0.516925	0	0	0	0	0	0	0.413726	106323	0	0.706667	0	0	0	115188	0.783253	0.81594	0.460715	0.400869	145404	0.80057	0	0	0	112729	0.312867	0	0	0.291347	0.254197
CRO_T100155	0	0	0	0	0	0	0	0	0	0	0	0.210566	0	0	0	0	0	0	0	0	0	0	0	0	0	0	0	0	0	0	0	0	0	0	0	0	0	0	0	0	0	0	0.202909	104931	0	0.768642	0	0	0
CRO_T100156	0	0.117398	0	0	0	0.0376002	0	0	0	0	0.106764	0.109963	0.103537	0	0	0	0	0	0	0	0	0	0	0	0	0	0	0	0	0	0	0.313432	0	0	0	0	0	0	0	0	0	0	0	0	0	0.102943	0	0	0.06876
CRO_T100158	282016	273284	244798	980777	219787	250854	201654	217982	150764	704243	616832	673071	484351	358336	344628	409293	413745	565856	413611	387901	32231	312768	414877	516641	31891	250654	289452	360884	355177	41.42	253821	281953	264916	392337	359999	306647	301233	281917	310468	354981	323647	335822	480005	473449	561858	666053	23611	266005	155569
CRO_T100159	344734	318118	370472	297817	331122	252415	243005	314955	362273	899186	999488	929647	66756	679579	738067	453844	392146	459738	455322	441332	434155	383122	422845	531031	538509	499621	621031	579918	584475	620632	486097	535043	48762	583881	540508	518031	611092	494415	510008	569798	509568	452736	692589	673153	895875	989752	396115	404293	290577
CRO_T100160	0.46237	0.435221	0.222135	0.375703	0.15981	0.265085	0.0425323	0	0	0.0681942	0.195435	0.321047	0.0970134	0.352131	0.0589413	0.262601	0.440257	0.400474	0.469414	0.528658	0.191957	0.919432	0.935573	112428	0	0.233182	0	0.638868	0.289538	0.448358	0.732379	0.287747	0.317613	0	0.303715	0.0782848	0	0	0.0708839	0	0	0.168922	0.797992	0.323395	0.000154988	0	0.293656	0.364129	107727
CRO_T100161	0.0432372	0	0.102679	0	0	0.045222	0.131759	0.0556539	0.655328	285414	346825	338141	0.803627	0.157431	0.214835	0	0.0981988	0.313659	0	0.156617	0	0	0	0	0.126138	0.477668	0.381229	0.438634	0.5722	0.873097	142401	0.20529	0.259133	0.235096	0.242358	0.124623	0.846711	0.739688	0.111731	0	0	0.125443	0.346145	0	0	0	0.0972096	0.365841	0
CRO_T100162	0	0	0	0	0	0	0	0	0	0.0646433	0	0.0841161	0	0	0	0	0	0	0	0	0	0	0	0	0	0	0	0.365802	0	0	0	0	0	0	0	0	0	0	0	0	0	0	0	0	0	0	0	0	0
CRO_T100164	0	0	0	0	0	0	0	0	0	0	0	0	0	0	0	0	0	0	0.205037	0	0	0	0	0	0	0	0	0	0	0	0	0	0	0	0	0	0	0.281524	0	0	0	0	0	0	0	0	0	0	0
CRO_T100165	0	0	0	0	0	0	0	0	0	0	0	0	0	0	0	0	0	0.175934	0	0	0	0	0	0	0	0	0	0	0	0	0	0	0	0	0	0	0	0	0	0	0	0	0	0	0	0	0	0	0
CRO_T100166	205024	11656	316926	140426	225776	270119	164371	257828	21973	0	0	0.0741551	0	0	0	0.771196	0.104091	298426	0.728962	0.618379	0.853451	0.32991	0.514617	100341	0.369519	0	0.244239	0.315193	0.439921	0	0	0.0980697	112498	0.45238	0.345303	0	0.2727	0	0	0	0	0	0.560138	0.38824	0.424828	0.501397	0.628288	0.497313	0.0875344
CRO_T100167	103846	784856	150982	876829	102883	120726	957828	786053	887458	331.76	362416	329089	218822	235583	249.2	121509	116773	343653	144347	153605	154684	100805	103701	145078	308945	298075	315166	615955	415472	454812	393.47	374052	413359	520219	546511	230.06	223836	525156	568181	434937	288067	488597	222267	964744	144.45	886899	195366	190498	552229
CRO_T100168	0	0	0	0	0	0	0	0	0	0	0.16384	0	0	0	0	0	0	0	0	0	0	0	0	0	0	0	0	0	0	0	0	0	0	0	0	0	0	0	0	0	0	0	0	0	0	0	0	0	0
CRO_T100169	0	0	0	0	0	0	0	0	0	0	0	0	0	0	0	0	0	0	0	0	0	0	0	0	0	0	0	0	0	0	0	0	0	0	0	0	0	0	0	0	0	0	0	0	0	0	0	0	0
CRO_T100170	0	0	0	0	0	0	0	0	0	0	0	0	0	0	0	0	0	0	0	0	0	0	0	0	0	0	0	0	0	0	0	0	0	0	0	0	0	0	0	0	0	0	0	0	0	0	0	0	0
CRO_T100172	141214	114487	179.08	103357	195205	157889	105225	104887	922355	660408	669782	662228	369818	374875	395199	239861	280079	239051	257.47	280992	317504	340869	348252	288818	319565	327617	373497	425477	356.4	408.1	247294	257.03	253094	340563	377275	445116	445.43	346686	359974	306894	340107	389352	379076	704753	1098.01	1756.36	260327	268954	183.26
CRO_T100173	0.198008	0	0	0	0	0	0	0.256166	0.116697	0	0.171598	0	0	0	0	0	0	0	0.0979629	0	0	0	0.184273	0	0	0	0	0	0.260362	0	0	0	0	0	0	0	0	0	0	0	0	0	0	0.196146	0	0	0	0	0
CRO_T100174	0	0	0	0	0	0	0	0	0	205394	0.495366	0.726468	0.420668	0.450944	0.558246	0	0.20155	0	0.626619	0	0	0	0	0	0	0	0	0	0	0	0	0	0	0	0.69995	0	327201	0	0.646729	0	0	0	0	0	0	0	0	0	189599
CRO_T100175	0	0	0	0	0	0	0	0	0	0.00327166	0	0	0	0	0	0	0	0	0.109725	0	0	0	0.361649	0	0	0	0	0	0	0	0	0	0	0	0	0	0	0	0	0	0	0	0	0	0	0	0	0	0
CRO_T100176	17034	18.36	130684	985713	111377	447541	112229	156096	143022	272132	269793	267656	262017	25436	24021	308542	312653	224471	292207	369835	336828	341475	339002	324733	225194	221197	219962	285866	265671	260735	202001	203651	207009	256239	30037	337157	31678	290552	277979	247911	345526	298339	33211	848328	104474	122484	335737	318137	335239
CRO_T100177	0.16116	0	0.14889	0	0	0.333163	102225	125393	160556	278975	508345	720289	303606	498898	426803	147811	21578	0.795806	0.489095	0.775086	0.319092	100517	123821	126535	152121	0	0.776868	130068	209305	0.983011	0	131241	202317	0	209268	201265	0	250882	203309	0	232111	225479	0.350061	977501	267456	185528	0	0.647344	0.167458
CRO_T100179	236086	209659	39136	168669	136092	181907	894554	189241	184295	188912	171607	198921	208036	186785	185215	219864	184216	156244	176118	154928	135192	145255	203011	157155	155878	148728	180931	127223	147771	186337	193819	15707	115827	165511	169543	178172	190588	163117	183046	163964	217216	220728	168613	214584	108972	18558	129531	158193	245467
CRO_T100180	0	0	0	0	0	0	0	0	0	0	0.828987	0	0	0	0.258856	0	0	0	0	0	0	0	0.302679	0	0	0	0	0	0.418709	0	0	0	0	0	0	0	0	0.447167	0	0	0	0	0	0	0	0	0	0	0
CRO_T100181	0	0	0	0	0	0	0	0	0	0	0	0	0	0	0	0	0	0	0	0	0	0	0	0	0	0	0	0	0	0	0	0	0	0	0	0	0	0	0	0	0	0	0	0	0	0	0	0	0
CRO_T100183	341546	57205	165539	40846	0.520829	0.791258	206228	472493	76994	0	0	0	0.142966	0	0	0	0	0	0	0	0	0	0	0	0.371023	0	0	12581	176252	0.834467	0.481733	0.694704	0.252602	158923	15189	0.487151	1624	273386	183115	372113	0	292605	128307	0.0832101	0	0.103299	189728	0.591789	0.889818
CRO_T100184	42966	280702	453605	36891	160554	144788	779388	33523	265519	355369	290778	361574	669566	651154	605537	229106	180531	195968	264036	228237	26.35	138092	157392	190704	401528	382897	445775	400383	377257	37204	377334	429451	390138	689262	647708	682153	777099	636467	593569	582457	578501	78.18	212046	279666	102768	140949	695091	584318	374691
CRO_T100185	0	0	0	0	0	0	0	0	0	0	0	0	0	0	0	0	0	0	0	0	0	0	0	0	0	0	0	0	0	0	0	0	0	0	0	0	0	0	0	0	0	0	0	0.216482	0.239632	0	0	0	0
CRO_T100186	373211	44279	35258	328001	224419	260578	182712	313642	420036	268888	263605	26.61	362416	387141	33907	331121	275476	250546	259203	261074	23295	27198	34.43	277506	380522	347878	384364	300645	324845	307586	389754	450192	369344	303113	246523	321611	381058	33196	30959	287775	459786	311205	313222	468215	328583	450953	417047	405513	624954
CRO_T100187	484125	470053	560682	439407	106465	0.480241	0.962253	275696	202514	179716	181395	19921	410203	249831	300663	165948	197395	177318	212321	217413	23135	217733	214414	226847	246801	263023	312942	273805	273043	332859	237195	263573	239907	438569	185845	268308	225333	38535	273525	259424	215681	229897	144317	682662	476355	564591	319794	289466	219897
CRO_T100188	0.0554074	0.177818	0.0652277	0.0771208	0	0.259129	0.0828103	0.146877	0.0999955	0.0520429	0.0508889	0.103859	0.146915	0.158532	0.0483833	0	0.130393	0.198326	0	0.0348185	0.176418	0.136232	0.0535805	0.244439	0	0.0800659	0	0	0.154115	0.0731533	0	0	0	0.316063	0.487568	0.250516	0	0.331386	0.0750898	0.735829	0	0.33844	0.0556582	0.283156	0.125551	0.143025	0.124823	0.0588347	0.978928
CRO_T100189	0.0182785	0	0	0.0504977	0	0	0.266174	0.0733414	0	0	0	0	0	0	0	0	0.0423218	0	0	0.0337805	0	0	0.041046	0	0	0	0	0	0	0	0	0	0	0	0	0	0	0	0	0.0138622	0	0	0	0.0952215	0.0637386	0	0	0	0
CRO_T100191	0	0	0.494428	0.765571	0.247385	0.220098	0	0.257352	0	150933	220306	0.751887	105455	188408	0	0	0.490574	0	0	0	0	0	0	0	0	0	0	0	0	0.528324	0	0.998872	0	0	0	0	0	0	0	0	218427	0.617339	0	0	0	0	0	0	0
CRO_T100192	0	0	0	0	0	0	0	0	0	0	0	0	0	0	0	0	0.358055	0	0	0	0	0	0	0	0	0	0	0	0	0	0	0	0	0	0	0	0	0	0	0	0	0	0	0	0	0	0	0	0
CRO_T100193	100122	0.752888	0.0621103	0.292767	0	0	0.317683	0.0662477	0.121798	0	0	0.0887303	0.167303	0.2697	0.327948	0.11223	0.363226	0.991654	0	0.195257	0.769542	0.127581	0.0992987	0.725337	0	0	0.147302	138662	0.658419	0.625632	0	0.236722	0.298408	0.271932	0.138929	0	0	0.711172	0	0.707196	0	0	0	0.631976	105569	17535	0.235487	0.666919	145118
CRO_T100194	0	0	0	0	0	0	0	0	0	0	0	0	0	0	0	0	0	0	0	0	0	0	0	0	0	0	0	0	0	0	0	0	0	0	0	0	0	0	0	0	0	0	0	0	0	0	0	0	0
CRO_T100195	0	0	0	0	0	0	0	0	0	0	0	0	0	0	0	0	0	0	0	0	0	0	0	0	0	0	0	0	0	0	0	0.0696251	0	0	0	0	0	0	0	0	0	0	0	0.0505099	0	0.143773	0	0	0
CRO_T100196	0	0	0	0	0	0	0	0	0.0928668	0	0	0	0	0	0	0	0	0	0	0.0467272	0	0	0	0	0	0	0	0	0	0	0	0	0	0	0	0	0	0	0	0	0	0	0	0	0	0	0	0	0
CRO_T100200	0	0	0	0	0	0	0	0	0	0.838945	0	0.835854	0	111706	0.519863	0	0	0	0	0	0	0.3826	0	0	0	0	0	0	0	0	0	0	0.935395	19178	0	134508	25329	352286	120154	175946	239352	0.915041	0.647102	280592	103526	0	0.510393	0	0
CRO_T100202	0	0	0	0	0	0	0	0	0	0	0	0	0	0	0	0	0	0	0	0.133522	0	0	0	0	0	0	0	0	0	0	0	0	0	0	0	0	0	0	0	0	0	0	0	102595	12133	0.83745	0	0	0
CRO_T100203	0	0	0	0	0	0	0	0	0	0	0	0	0	0	0	0	0	0	0	0	0	0	0	0	0	0	0	0	0	0	0	0	0	0	0	0	0	0	0	0	0	0	0	0	0	0	0	0	0
CRO_T100206	0	0	0	0	0	0	0	0	0	0	0	0	0.324237	0	0.162188	0	0	0	0	0	0	0	0	0	0	0	0	0	0	0.237819	0	0	0	0	0	0	0	0	0.483368	0	0	0	0	0	0	0	0	0	0
CRO_T100207	138217	23015	500736	15819	172698	141588	603788	156366	206956	748728	524232	667849	518057	451167	667089	453998	395098	503941	511691	863107	156544	67611	135419	606345	942386	909337	749516	118192	236165	19919	109491	104857	144195	557223	395952	157574	363214	74198	677812	488911	34583	64914	23832	0.176173	0	0.147752	467067	278064	234676
CRO_T100208	0	0	0	0	0	0	0	0	0	0	0	0	0	0	0	0	0	0	0	0	0	0	0	0	0	0	0	0	0	0	0	0	0	0	0	0	0	0	0	0	0	0	0	0	0	0	0	0	0
CRO_T100209	0	0	0	0	0	0	0	0	0	0	0	0	0	0	0	0	0	0	0	0	0	0	0	0	0	0	0	0	0	0	0	0	0	0	0	0	0	0	0	0	0	0	0	0	0	0	0	0	0
CRO_T100210	0.0804807	0	0	0	0.0464841	0	0	0	0	0.144359	0.0703985	0.228284	0.0797494	0.463473	0.131363	0	0.185364	0	0.124316	0.106656	0	0	0	0	0.549861	0.222532	0.118387	0	0	0.134068	0.336601	0.103267	0.206322	0.218155	0.225175	0.116079	0	0	0	0	0	0	0	0	0.107964	0	0.372448	0	0
CRO_T100211	0	0	0	0	0	0	0	0	0	0	0	0	0	0	0.291614	0.854722	0.423314	0	0.82045	158816	0.988063	0	116652	112966	0.255305	0	0.512435	0	0.228973	0	0	0	0	0	0.240308	0	0	0	0	0	0	0	146542	214923	386392	191167	0.80595	0.558934	113138
CRO_T100213	0	0	0	0	0	0	0	0	0	0.377334	0	0	0	0	0	0	0	0	0	0	0	0	0	0	0	0	0	0	0	0	0	0.499436	0	0	0	0	0	0	0	0	0	0	0	130213	287803	109673	0	0	0
CRO_T100214	0	0	0	0	0	0	0	0	0	0	0	0	0	0	0	0	0.0299637	0	0	0.00765975	0	0	0	0.29119	0	0.562895	0.456801	0	0	0	0	0.723152	0	0.138254	0	0	0	0	0	0	0	0	0.284929	0.321621	0.912625	0	0	9.18E-09	0
CRO_T100216	0	0	0	0.100201	0	0	0	0	0	0	0	0	0	0	0	0	0	0	0	0	0	0	0	0	0	0	0	0	0	0	0	0	0	0	0	0	0	0	0	0	0	0	0	0	0	0	0	0	0
CRO_T100217	0	0	0	0	0	0	0	0	0	0	0	0	0	0	0	0.107627	0	0.195702	0	0	0	0.121331	0	0	0	0	0	0	0	0	0	0	0	0	0	0	0	0	0	0	0	0	0	0	0.110132	0	0	0	0
CRO_T100218	0.558194	0	0	0.0865292	0.10834	0	0	0.339827	0.419217	0	0	0.468246	0.148166	0.158995	0.152223	124897	0.882296	211441	0.326218	0.768084	109145	119907	136566	0.579761	0	0	0	0.660585	0	0	0	0	0	0	0	0	0	0	0	0	0	0	0.241088	170522	0	0.582795	0.21768	0	0
CRO_T100219	0.0286442	0	0	0	0	0	0	0	0	0	0.0448105	0	0	0	0	0.1323	0.283076	0.236502	0.126567	0.586991	0.13631	0.329935	0.691911	0.381023	0	0	0	0	0	0	0	0	0	0	0	0	0	0	0	0	0	0	0	0.156113	0	0	0	0	0
CRO_T100220	407855	420966	231384	294961	208193	188429	303029	405056	416137	194573	147584	195967	198181	186003	163033	131809	130204	240852	140307	165073	125125	153727	185439	159276	267287	229002	252983	189443	234867	27295	176827	229154	166439	169359	149426	19649	216074	139674	127644	139847	263651	26736	105371	118777	890885	111088	112099	130817	189002
CRO_T100221	671137	104506	560394	128623	659518	931693	54726	14599	112181	778486	511497	664981	853157	769249	794927	416939	47972	142342	51738	74787	844721	692053	6395	740523	573963	471449	348726	333164	6277	629135	33641	527792	912998	757661	260628	191959	134351	602327	376501	778142	492963	656476	380656	767314	478385	514285	684064	589295	745423
CRO_T100222	178113	180685	109171	212806	794776	989386	586008	183165	262933	335512	240287	357779	47644	397884	357438	639958	549309	154804	56719	669333	690669	889843	567266	642527	752824	672658	615819	102108	7.42	582571	308095	43078	620106	59546	814173	673536	476098	347106	570216	517142	251345	468525	566603	631353	109132	899289	122852	119683	994901
CRO_T100224	425388	420828	231971	510672	171696	197048	262792	537664	697783	2668	300259	248502	389912	344414	450317	104807	134678	150503	123225	133143	133376	15071	163135	132386	389363	361678	454929	418234	355064	38192	356743	361893	315987	439589	377707	21942	338207	262565	282067	287837	351431	292622	111726	127834	184755	128262	174657	185021	163827
CRO_T100225	0	0	0	0.45892	0	0	0	0	0.294039	0	0	0	0	0	0	0	0	0	0	0	0	0	0	0	0	0	0	0	0	0	0	0	0	0	0	0	0	0	0	0	0	0	0	0	0	0	0	0	0
CRO_T100227	0.0627202	0	0	0	0	0	0	0	0	0	0.210953	0.107988	0	0.11062	0.200919	0	0	0	0.0897127	0	0	0	0	0.149253	0	0	0	0	0	0	0	0	0	0	0	0	0	0	0	0	0	0	0	0	0	0	0	0	0.697369
CRO_T100228	0	0	0	0	0	0	0	0	0	0	0	0	0	0	0	0	0	0	0	0	0	0	0	0	0	0	0	0	0	0	0	0	0	0	0	0	0	0	0	0	0	0	0	0	0.534596	0	0	0	0
CRO_T100229	0.0580228	0	0	0.108232	0.136063	0	0	0	0.2826	0.0989215	0.290588	0.0988956	0.562111	0.200128	0.184691	0.409439	0.185418	0.226184	0.176791	0.0727268	0	0.140776	0.464679	0.401657	0.163938	0	0	0.140041	0.147727	0.242604	0	0	0.169562	0.151766	0.1559	0	0	0	0.286714	0	0.757815	0	0	0.658995	0.136982	0.283523	0	0	0.253091
CRO_T100230	0	0	0	0	0	0	0	0	0	0	0	0	0	0	0	0	0	0	0	0	0	0	0	0	0	0	0	0	0	0	0	0	0	0	0	0	0	0	0	0	0	0	0.290484	0	0	0	0	0	0
CRO_T100232	0.524518	0.400573	0.37116	0.560771	0.344108	0.226315	0.413219	0.374205	0.126664	0.952324	112849	0.903451	114032	0.830847	104301	0.363343	0.321697	0.115366	0.194332	0.139356	0.308582	0.136898	0.0525839	0.329666	0.144282	0.743902	0.143857	0.369433	0.128872	0.182876	0.475789	0.465039	0	0.264963	0.135618	0.210827	0	0.124383	0	0.138971	0.169938	0	0.846338	0.405969	0.448344	0.414521	0.194435	0.123792	0.0533289
CRO_T100233	33434	350068	133121	209142	206688	206115	154828	305147	24494	249051	202221	217063	170823	158537	152629	102769	106797	118578	11858	929451	892182	113475	113405	170226	374218	352963	366108	657022	641655	688074	200825	240169	226003	545426	564248	435798	386318	452318	562029	438346	373982	535443	298227	288748	380119	404075	311149	274692	157145
CRO_T100235	170084	202711	151303	172754	130738	134483	102316	158529	196593	212729	215592	218128	209515	214625	217318	150.06	154927	987486	133081	136136	136697	137018	143917	136548	136194	124354	118932	120325	147359	128642	144.62	132654	132495	157824	143546	182114	180.74	189043	158283	148.31	152.85	159014	286793	143729	843339	792163	236847	250954	391428
CRO_T100236	0	0	0	0	0	0	0	0	0	0	0	0	0	0	0	0	0	0	0	0	0	0	0	0	0	0	0	0	0	0	0	0	0	0	0	0	0	0	0	0	0	0	0	0	0	0	0	0	0
CRO_T100237	0	0	0	0	0	0	0	0	0	0	0	0	0	0	0	0	0	0	0	0	0	0	0.129058	0	0	0	0	0	0	0	0	0	0	0	0	0	0	0	0	0	0	0	0	0	0	0.450082	0	0	0
CRO_T100238	0	0	0	0	0	0	0	0	0	0	0.0222493	0	0	0	0	0	0	0	0	0	0	0	0	0	0	0	0	0	0	0	0	0	0	0	0	0	0	0	0	0	0	0	0	0	0	0	0	0	0
CRO_T100240	0	0	0	0.270435	0.113553	0	0.909665	0.356216	0.665692	0	0	0.158011	0.293191	0.157226	0.144428	0	0	0	0	0	0	0	0	0	0	0	0	0	0.697214	0.439151	0	0	0	0	0	0	0	0	0	0	0	0.261284	0	0	0	0	0	0.20792	0
CRO_T100241	0.135884	0.0994937	0.17354	0.101829	0.0548219	0.0514589	0.022078	0.0229993	0.0909969	138015	0.74953	113917	0.393095	0.211662	0.214633	0.60522	0.391118	0.521718	0.63421	0.434966	0.378111	0.286127	0.656705	0.492199	0.312779	0.0508092	0.262386	0.120474	0.452966	0.332734	0.151557	0.118785	0.141952	0.131712	0.146136	0.76066	0.172181	0.0514725	0.0895189	0.108392	0.334681	0.157175	0.232772	205329	194963	207378	0.0684187	0.240914	0.232188
CRO_T100242	333937	230217	35142	226448	322253	330528	298067	119653	13406	114523	126049	136203	516663	406593	420221	120907	146727	153771	21439	10885	789576	110637	189033	242562	11.01	134794	105122	644773	46376	490864	132081	10507	115607	21006	349795	321353	282859	26811	248981	307394	583259	279494	336251	158172	182762	180961	199165	162713	654337
CRO_T100244	0.218308	0	0	0	0	0	0	0	0	0	0	0	0	0	0	0	0	0	0	0	0	0	0	0	0	0	0	0	0	0	0	0	0	0	0	0	0	0	0	0	0	0	0	0	0	0	0	0	0
CRO_T100245	0	0	0	0	0	0	0	0	0	0	0	0	0	0	0	0	0	0	0	0	0	0	0	0	0	0	0	0	0	0	0	0	0	0	0	0	0	0	0	0	0	0	0	0.772496	0	17481	0	0	0
CRO_T100246	0	0	0	0	0	0	0	0	0	0	0	0	0	0	0	0	0	0	2.80E-09	0	0	0	0	0	0	0	0	0	0	0	0	0	0	0	0	0	0	0	0	0	0	0	0	0	0	0	0	0	0
CRO_T100249	0.222079	0	0	0	0	0	0	0	0	0	0	0	0	0	0	0	0	0	0.239801	0	0.497618	0	0.448242	0	0	0	0	0.294978	0	0.162372	0	0	0	0	0	0	0	0	0	0	0	0	0	0	0	0	0	0	0
CRO_T100251	511456	38106	627735	677953	112607	103.15	231002	64221	578406	131467	234534	212066	24786	21881	211144	117077	142448	604531	165994	263004	251862	214126	13679	133809	291114	278648	339062	320554	323072	258579	277004	28587	183226	307974	25.23	296097	413927	463326	412437	334797	259713	445537	149564	432069	115394	109174	178686	165986	788559
CRO_T100252	101126	100309	0.579847	312264	106176	0.639648	206424	176741	214089	422897	441812	555375	486095	409252	434798	238361	337665	307873	444883	41415	353083	270855	226561	253033	385273	272642	388308	777026	845793	533461	428919	338138	336721	936271	685539	744228	580031	633437	956589	801936	315296	782265	661114	17466	243301	27254	132371	891026	169727
CRO_T100253	0	0	0	0	0	0	0	0	0	0	0	0	0	0	0	0	0	0	0	0	0	0	0	0	0	0	0	0	0	0	0	0	0	0	0	0	0	0	0	0	0	0	0	0	0	0	0	0	0
CRO_T100254	0	0	0	0	0	0	0	0	0	0	0	0	0	0	0	0	0	0	0	0	0	0	0.0790001	0	0	0	0	0	0	0	0	0	0	0	0	0	0	0	0	0	0	0	0	0.615661	0.564775	123764	0	0	0
CRO_T100256	0.134202	0	0	0	0	0	0	0	0.159966	0	0	0.12945	0	0	0.122053	0.423174	0	0.250497	0.130738	0.238933	0.137368	0.158404	0.254265	0.232871	0	0	0	0	0	0	0	0	0	0	0	0	0	0	0	0	0.244814	0	0	0	0	0	0	0	0
CRO_T100257	0	0	0	0	0	0	0	0	0	0	0	0	0.189255	0	0	0	0	0	0	0	0	0	0	0	0	0	0	0	0	0	0	0	0	0	0	0	0	0	0	0	0	0	0	0	0	0	0	0	0
CRO_T100258	0	0	0	0	0	0	0	0	0	0	0	0	0	0	0	0	0	0	0	0	0	0	0	0	0	0	0	0	0	0	0	0	0	0	0	0	0	0	0	0	0	0	0	0	0	0	0	0	0
CRO_T100259	0	0	0	0	0	0	0	0	0	0	0	0	0	0	0.0962089	0	0	0.202288	0.0529949	0.179469	0	0	0	0.0431261	0	0	0	0	0	0	0	0	0	0	0	0	0	0	0	0	0	0	0	0.532895	0.944625	0.974475	0	0	0
CRO_T100260	0	0.315369	0.729633	0.283496	0	0	0	0	0	0.175925	0	0.175033	0	0	0	0	0	0	0	0	0	0	0	0	0	0	0	0	0	0	0	0	0	0	0	0	0	0	0	0	0	0	0	0	0	0	0	0	0
CRO_T100261	0	0	0	0	0	0	0	0	0	0	0	0	0	0	0	0	0	0	0	0	0	0	0	0	0	0	0	0	0	0	0	0	0	0	0	0	0	0	0	0	0	0	0	0	0	0	0	0	0
CRO_T100262	0	0	0	0	0	0	0	0	0	0	0	0	0	0	0	0	0	0	0	0	0	0.385332	0	0.0772251	0	0	0	0	0	0	0	0	0	0	0	0	0	0	0	0	0	0	0	16835	0	272205	0.188722	0	0
CRO_T100263	0	0	0	0	0	0	376009	0	0	0	0	0	0	0	0	1290.17	797146	992216	468324	249105	224.47	554.27	615448	1081.71	0	0	0	0	0	0	0	0	0	0	0	0	0	0	0	0	0	0	0	0	0.398935	0	2899.17	431379	220473
CRO_T100265	0	0.050558	0	0	0	0	0	0	0	0	0	0.0534692	0	0	0.0503095	0	0	0	0	0	0	0	0	0	0	0	0	0	0	0	0	0	0	0	0	0	0	0	0	0	0	0	0	0	0	0	0	0	0
CRO_T100266	0	0	0	0	0	0	0	0	0	0	0	0	0	0	0	0	0	0	0	0	0	0	0	0	0	0	0	0	0	0	0	0	0	0	0	0	0	0	0	0	0	0	0	0	0	0	0	0	0
CRO_T100267	0	0	0	0	0	0	0	0	0	0	0	0	0	0	0	0	0	0	0	0	0	0	0	0	0	0	0	0	0	0	0	0	0	0	0	0	0	0	0	0	0	0	0	0	0	0	0	0	0
CRO_T100269	0	0	0	0	0	0	0	0.0133204	0	0	0	0	0	0	0	0	0	0	0	0	0	0	0	0	0	0	0	0	0	0	0	0	0	0	0	0	0	0	0	0	0	0	0	0	0	0	344038	383682	0
CRO_T100270	0	0	0	0.172988	0	0	0.0123175	0	0	0	0	0	0	0	0	0	0	0	0	0	0	0	0	0	0	0	0	0	0	0	0	0	0	0	0	0	0	0	0	0	0	0	0	118005	0	0	0	0	0.147385
CRO_T100271	0	0	0	0	0	0	0	0	0	0	0	0	0	0	0	0	0	0	0	0	0	0	0	0	0	0	0	0	0	0	0	0	0	0	0	0	0	0	0	0	0	0	0	0	0	0	0	0	0
CRO_T100274	0	0	0	0	0	0	0	0	0	0	0	0	0	0	0	0	0	0	0.137861	0	0	0	0	0	0	0.374359	0	0	0	0	0	0	0	0	0.375281	0	0	0	0.709227	0	0	163117	0	0.678514	0	153921	0	0	0
CRO_T100275	0	0	0	0	0	0	0	0	0	0	0	0	0	0	0	0	0	0	0	0	0	0	0	0	0	0	0	0	0	0	0	0	0	0	0	0	0	0	0	0	0	0	0	0	0	0	0	0	0
CRO_T100276	0	0	0	0	0	0	0	0.616874	0.131612	0	0	0	0	0	0	0	0	0	0	0	0	0.091667	0	0	0	0	0	0	0	0	0	0	0	0	0	0	0	0	0	0	0	0	0.077531	0	0	0	167353	196719	0
CRO_T100277	11153	976081	31938	985376	164787	201032	311325	557802	764179	0.369455	0.286873	0	0.549095	0.958911	0.94032	0.358234	134975	0.313224	101278	129837	0.611388	0.406559	0.869024	0.506302	108709	102457	169451	167592	0.874787	165585	34579	293444	394013	360141	231152	274222	202236	531519	331278	187272	780313	253766	0.584293	134562	0.653705	126858	375249	275155	792853
CRO_T100278	889541	921633	116.4	571289	848284	858535	629188	771669	801014	177562	165919	169918	205527	207539	204451	177809	180021	114315	143806	157592	160824	171773	156397	142543	118824	114129	133718	128021	146151	130591	127188	137557	137922	158361	136384	166628	140853	196903	172411	167334	213649	171589	399753	220357	147.41	156257	222608	254351	407631
CRO_T100281	0	0	0	0	0	0	0	0	0	0.247466	0.608178	0.7432	0.0379101	0.290336	0.225227	0.267354	0.277777	0	0.301053	0.122702	0.281423	0	0	0.159059	0.944711	0.258901	0.116423	0.385788	0.110262	0.451675	0.392442	0.117595	0.882897	0.868185	0	0.398496	0.164286	0	0	0	0.225167	0	0	0	0	0	0	0	0
CRO_T100284	499802	500008	317599	298032	563401	502047	895503	433677	358296	48392	501425	466308	357665	306285	221916	19084	214414	547209	181964	184428	186943	257115	206458	195064	198685	291201	329698	190864	263502	305059	359725	191365	318975	183835	244396	289284	220656	169188	235507	177841	283731	249283	892058	133386	135259	162485	859367	645803	434788
CRO_T100286	329728	408608	301692	413624	450331	434401	878934	471971	358079	423566	320454	320967	293294	29061	284817	113256	115087	289597	0.899821	0.32971	0.625793	0.808709	114389	0.747122	144696	145371	116345	140947	191306	30548	300771	133017	187994	240915	18242	236453	23623	112134	186533	139596	158255	220324	0.797956	100561	199896	169496	222486	0.977651	0.859382
CRO_T100287	428109	442096	123607	650735	816372	506226	112275	720586	802879	0	0	0	0	0	0	0.45527	0.490625	385262	0.430328	0.266425	0.892985	10325	120657	10998	0	0	0	0	0	0	0	0	0	0	0	0	0	0	0	0	0	0	0	130213	239836	109673	0	0	0
CRO_T100288	146625	599779	699409	41447	212962	279681	12292	786564	505325	31865	0	135045	102558	113045	0.34396	772826	261768	552309	462029	697161	432806	8095	115143	691848	915416	0	0	0	499224	0	175748	0	0.82126	291047	0	181494	380962	211476	188411	237406	614093	807092	434853	875636	307267	535093	326531	0.730163	111975
CRO_T100289	0	0	0	0	0.417064	0	0	0	0	344317	274131	24949	11664	0.937759	199731	0.755334	122099	322417	0.892441	132607	0.740772	0.856503	133454	243289	0	0	0	30738	0	131481	0.971942	248583	1047	0	0	0	170107	0	0	0	120797	0	0.356104	0	0	0	0.794158	0.377241	0
CRO_T100290	0	0	0	0	0	0	0	0	0	0	0	0	0	0	0	0	0	0	0	0	0	0	0	0	0	0	0	0	0	0	0	0	0	0	0	0	0	0	0	0	0	0	0	0	0	0	0	0	0
CRO_T100291	0	0	0	0	0	0	0	0	0	0	0	0	0	0	0	0	0	0	0	0	0	0	0	0	0	0	0	0	0	0	0	0	0	0	0	0	0	0	0	0	0	0	0.156524	0	0	0	0	0	0
CRO_T100292	0	0	0	0	0	0	0	0.281456	0	0	0	0	0	0	0	0	0	0	0	0	0	0	0	0	0	0	0	0	0	0	0	0	0	0	0	0	0	0	0	0	0	0	0	0	0	0	0	0	0
CRO_T100294	0	0	0	0	0	0	0	0	0	0	0	0	0	0	0	0	0	0	0	0	0	0	0	0	0	0	0	0	0	0	0	0	0	0	0	0	0	0	0	0	0	0	0	0	0	0	0	0	0
CRO_T100295	139172	0.957835	734807	0.487736	0.625596	0	0	0.74572	0.179593	284778	182181	280075	28753	594905	390757	0	0	0	0	0	0	0	0.333634	0	0	113309	0.396775	102593	250217	0.674578	0	0.329516	201607	0.725987	0.368615	0	0	0	0.686155	0	147719	0.802709	0.356104	0	0	0	0	0	0
CRO_T100296	0	0	0	0	0	0	0	0	0.0635112	0	0.0921732	0	0	0	0	0.112517	0	101861	0.159006	0.130563	0	0	0	0.0912048	0	0	0	0	0	0	0.14813	0	0	0	0	0	0.874559	0	0	0	0	0	0.106559	386939	333881	216593	0	0	0
CRO_T100297	0	0	0	0	0	0	0	0	0	0	0	0	0	0	0	0	0	0	0	0	0	0	0	0	0	0	0	0	0	0	0	0	0	0	0	0	0	0	0	0	0	0	0	0	0	0	0	0	0
CRO_T100298	0	0	0	0	0	0	0	0	0	0	0	0	0	0	0	0	0	0	0	0	0	0	0	0	0	0	0	0	0	0	0	0	0	0	0	0	0	0	0	0	0	0	0	0	0	0	0	0	0
CRO_T100299	0.270973	0	0	0.252951	0	0.14584	0.209351	0.170835	0.159357	0	0	0	0	0	0	0.288997	0.31144	0.611753	0.136582	0.338244	0.566851	0	0	0	0	0	0	0	0	0.335371	0	0	0	0	0	0	0	0	0	0	0	0	0	0.310529	0	0	0	0	0
CRO_T100300	0.0733353	0.0266149	0	0	0	0	0	0.0457107	0.061546	0	0	0	0.0310087	0	0	0	0.0391241	0	0.0507348	0.165121	0.0350931	0.0811715	0.0734928	0.0586193	0	0	0	0	0	0	0	0	0	0	0	0	0	0	0	0	0	0	0	0.425951	0.51364	0.44362	0	0.0351723	0
CRO_T100301	157272	170684	144157	139866	130329	0.902707	0.687851	0.731737	0.0325171	0.184834	0.178539	0.0915199	0.214812	0.138575	0.254409	0	0.127249	0.309445	0.113008	0.139833	0.174049	0	0.0519889	0.235592	0.460611	0.431922	0.382487	0.259981	0.27376	0.775205	0	0.185693	0.468936	0.140627	0.358026	0.447862	0.506903	0.219879	0.133396	0.588396	0	0.2296	0.446699	0.171055	0.810051	0.287653	0.559244	0.888947	0.051623
CRO_T100302	199871	184288	10245	918203	130359	124777	526032	121026	138592	126162	245532	167596	274237	0.419963	230007	60888	710844	401889	407662	593863	597141	460288	851659	85801	137233	387276	690203	825938	372044	471056	652908	111325	210999	318282	0.651862	741679	152361	0	120459	0.661476	486876	275211	382744	870734	962273	128342	640176	304097	618005
CRO_T100304	753022	687095	697481	44332	837862	718933	972689	873235	790967	318415	251923	298758	217648	174294	159174	772603	640974	375441	606871	791139	515381	223419	741584	824602	142142	135887	184008	12671	163159	182623	981387	106563	970935	888923	87292	10667	123686	661474	483279	877922	146274	977983	105117	289468	232702	278956	66589	746697	649231
CRO_T100305	0	0	0	0	0	0	0	0	0.0503253	0.511309	0.0843732	0.512692	0	0.174034	0.158677	0	0.181538	0	0	0	0	0.0932921	0	0	0	0	0	0.470581	0	0	0	0	0	0	0	0	0	0.266315	0	0	0	0	0.0744548	0	0	0	0	0	0
CRO_T100306	0	0	0	0	0	0	0	0	0	0	0	0	0	0	0	0.342785	0.183254	0	0.324768	0.202782	0.340361	0.393668	0.448039	0.544449	0	0	0	0	0	0	0	0	0	0	0	0	0	0	0	0	0	0	0	0	0.187363	0	0	0	0
CRO_T100307	0	0	0	0	0	0	0	0	0.202543	0	0	0	0	0	0	0	0	0	0	0	0	0	0	0	0	0	0	0	0	0	0	0	0	0	0	0	0	0	0	0	0	0	0	0	0	0	0	0	0
CRO_T100309	213235	221867	0.784345	330133	119635	111186	221687	348133	37802	0.25857	0.0556074	0.0284581	0.134162	0.0288119	0.0266085	0.0357365	0	0.0587776	0.0839246	0.0208778	0	0	0.0315846	0.028659	0.0473286	0.311	0.047313	0.0811728	0	0.161218	0.309546	0.0764817	0.192168	0	0.0444917	0	0	0.0455707	0	0	0.0558595	0	0	0.179102	0.156977	0.0913512	0.273231	0.0740964	0.259893
CRO_T100310	0	0	0	0	0	0	0	0	0	0	0	0	0	0	0	0	0	0	0	0	0	0	0	0	0	0	0	0	0	0	0	0	0	0	0	0	0	0	0	0	0	0	0	0.230978	0	0	0	0	0
CRO_T100311	0	0	0	0	0	0	0	0	0	0	0	0	0	0	0	0	0	0	0	0	0	0	0	0	0	0	0	0	0	0	0	0	0	0	0	0	0	0	0	0	0	0	0	0	0	0	0	0	0
CRO_T100312	0	0	0	0	0	0	0	0	0	0	0	0	0	0	0	0	0	0	0	0	0	0	0	0	0	0	0	0	0	0	0	0	0	0	0	0	0	0	0	0	0	0	0	0	0	0	0	0	0
CRO_T100313	0	0	0	0	0	0	0	0.169218	0	0	0	0.231687	0.219618	0	0	0	0	0	0	0	0	0	0	0	0	0	0	0	0	0	0	0	0	0	0	0	0	0	0	0	0	0	0	0	0	0	0	0	0
CRO_T100314	0	0	0	0	0	0	0	0	0	0	0	0	0	0	0	0	0	0	0	0	0	0	0	0	0	0	0	0	0	0	0	0	0	0	0	0	0	0	0	0	0	0	0	0	0	0	0	0	0
CRO_T100315	0	0	0	0	0	0	0	0	0	0	0	0	0	0	0	0.381243	0	0	0	0	0	0	0	0	0	0	0	0	0	0	0	0	0	0	0	0	0	0	0	0	0	0	0	0	0	0	0	0	0
CRO_T100316	0	0	0.119402	0.0465164	0	0.212625	0.151886	0	0	0	0	0	0	0	0	0	0	0	0.0516757	0	0	0	0	0	0	0	0	0	0	0	0	0	0	0	0	0	0	0	0	0	0	0	0	0	0	0	0	0	0
CRO_T100317	492069	178394	145077	313105	108073	711722	779709	527442	553142	357569	430631	509455	352989	386671	24316	0.238523	0.0857916	0.543128	0.225567	0.185586	0.548222	0.362985	0.636288	0.257768	156988	896431	13537	497146	612069	68238	189362	268839	430504	145722	160355	0.331558	0.497113	0	0.0992144	0.96263	0	0.11189	832971	0.155237	0	0	131039	142101	14407
CRO_T100318	251984	200224	175274	138703	182527	227044	192208	0.575201	0	103496	0.772243	0.935995	0.298816	0.758544	0.622839	147516	159113	661552	146779	167984	0.786105	126584	244832	277723	0.468438	0	115933	0.78918	124262	174353	0	0.935092	0	0.734705	197233	14413	0.516807	0.900273	0.204203	184025	138709	15176	0.859004	247654	151925	199785	0.706405	103416	0.550799
CRO_T100319	0	0	0	0	0	0	0	0	0	0	0	0	0	0	0	0	0	0	0	0	0	0	0	0	0	0	0	0	0	0	0	0	0	0	0	0	0	0	0	0	0	0	0	0	0	0	0	0	0
CRO_T100320	0	0	0	0	0	0	0	0	0	0	0	0	0	0	0	0	0	0	0	0	0	0	0	0	0	0	0	0	0	0	0	0	0	0	0	0	0	0	0	0	0	0	0	0	0	0	0	0	0
CRO_T100322	385241	319926	398391	3624	342287	232379	246989	354323	239804	635457	55255	519218	347438	427483	600571	836462	829758	93823	797137	688193	613385	941243	904532	115577	829272	8812	819173	828718	909335	862072	49358	324168	364437	535025	590993	770027	852316	802344	557982	383993	744646	545048	663755	340438	581188	552804	295888	389464	28005
CRO_T100323	203257	276923	130294	372454	177232	213236	247451	218322	172898	109217	967952	104917	279734	321014	279459	324919	402892	273144	24902	111891	179827	226023	64187	336232	698561	695444	606626	285725	333445	404515	109996	977612	852126	271894	266353	446489	458109	320258	335038	346113	223195	353724	367806	141659	104525	190622	215561	115194	350417
CRO_T100325	0	0	0	0	0	0	0	0	0	0	0	0	0	0	0	0	0	0	0	0	0	0	0	0	0	0	0	0	0	0	0	0	0	0	0	0	0	0	0	0	0	0	0	0	0	0	0	0	0
CRO_T100326	0	0	0	0	0.0174285	0	0.0225173	0	0	0.0470275	0.0455103	0.0233175	0	0.0236446	0.0432383	0.0350139	0	0	0	0	0	0	0.0282485	0.110824	0	0	0.0787992	0	0	0.0333486	0	0	0.358363	0	0	0	0	0	0	0	0	0	0.0336375	0.103268	0.0713028	0	0	0	0
CRO_T100327	136964	152165	14052	112236	115949	113331	706747	13478	129025	352467	310184	30993	297231	240135	234265	319353	331167	245314	278414	311376	268991	328546	358357	359524	229822	180366	248995	226678	20093	233989	151287	17.45	156427	172268	218392	18514	213948	161814	171006	163605	231538	222763	32985	506488	432242	615623	21393	235175	288901
CRO_T100329	0	0	0	0	0	0	0	0	0	0	0	0	0	0	0	0	0	0	0	0	0	0	0	0	0	0	0	0	0	0	0	0	0	0	0	0	0	0	0	0	0	0	0	0	0	0	0	0	0.61393
CRO_T100330	0	0	0	0	0	0	0	0	0	0	0	0	0	0	0	0	0	0	0	0	0	0	0	0	0	0	0	0	0	0	0	0	0	0	0	0	0	0	0	0	0	0	0	0	0	0	0	0	0
CRO_T100331	140374	124114	392948	478253	667509	486246	793932	135147	614211	461899	278071	461474	600654	680753	847503	64588	103279	40544	12997	103431	102396	116066	957965	114895	176066	148954	150646	13726	133091	13279	685366	919902	148834	798823	10499	691394	153559	811107	6445	503812	119182	104392	110138	462361	453114	488949	494028	368147	134971
CRO_T100334	0	0	0	0	0	0	0	0	0	0	0	0	0	0	0	0	0	0	0	0	0	0	0	0.437988	0	0	0	0	0	0	0	0	0	0	0	0	0	0	0	0	0	0	0	0	0	0	0	0	0
CRO_T100335	0	0.0521588	0	0	0	0	0.0498414	0	0	0	0	0	0	0	0	0	0	0.120008	0	0	0	0	0	0	0	0	0	0	0	0	0	0	0	0	0	0	0	0	0	0	0	0	0	0	0	0	0	0	0
CRO_T100336	100604	182293	183824	57377	524899	405309	805901	871378	775957	0.724878	176341	0	0.337642	0	0.660765	349839	188503	306627	0.826683	281499	0.857735	198348	618102	352128	0	0	0.594846	0	267202	0	0	0	0	0	0	0.5811	0	114145	0.519085	0	0	0	0.824663	125073	230369	105343	229888	0	266312
CRO_T100337	611516	836754	262606	240613	334027	191988	123985	57262	399735	434927	246878	469435	101292	0.361942	0.660765	0.874597	282755	130084	103335	30709	0.857735	247935	270419	316915	236547	222514	594846	20338	374083	253735	0	143916	242464	109723	11236	0.5811	131311	114145	0.519085	0	55948	237188	412331	0.416908	0.460738	0.526717	0.459776	218403	114134
CRO_T100338	172659	168154	925027	11869	712376	389745	878644	165994	177585	643191	119733	835854	390773	363044	484337	506112	509054	208607	350816	53312	727987	5739	625946	597724	319398	257529	13769	274614	1237	31324	477584	222084	187079	719608	60686	358689	709212	132107	280359	395878	43168	549025	413587	675519	355493	447041	212851	337027	322895
CRO_T100339	164372	246903	10924	148115	100059	731824	111063	199246	220037	176256	200977	198758	16.84	116058	967451	633141	921454	223944	890804	126812	868484	873652	101724	110425	819207	989902	143729	198597	116412	899214	106035	116218	932877	906462	636691	696483	639717	619524	653299	64845	672902	820484	121849	118217	761998	149811	780874	792668	620523
CRO_T100342	227961	293876	172557	160378	903034	800388	935094	196443	200953	123392	123434	124863	135891	14797	14552	341044	433446	95536	373521	346017	328016	327999	674367	42881	946265	883765	837554	12392	127105	143492	110441	909867	77256	157503	104035	130758	11458	120181	107473	122678	24096	960755	151091	224031	16353	188428	178132	11511	199163
CRO_T100345	0	0	0	0	0	0	0	0	0	0	0	0	0	0	0	0	0.265454	0	0.119534	0.178382	0	0	0	0.195233	0	0	0	0	0	0	0	0	0	0	0	0.858313	0	0	0	0	0	0	0	0	0	0	0	0	0
CRO_T100346	0	0.253676	0.400711	0	0.199024	0.539019	0	0	0	0	0	0	0	0	0	0	0.387196	0	0	0	0	0	0	0	0	0	0	0	0	0	0	0	0	0	0	0	0	0	0	0	0	0	0	0	0	0	0	0	0
CRO_T100347	0	0	0	0	0	0	0	0	0	0	0	0	0	0	0	0	0	0	0	0	0	0	0	0	0	0	0	0	0	0	0	0	0	0	0	0	0	0	0	0	0	0	0	0	0	0	0	0	0
CRO_T100349	0	0	0	0	0	0	0	0	0	0	0	0	0	0	0	0	0	0	0	0	0	0	0	0	0	0	0	0	0	0	0	0	0	0	0	0	0	0	0	0	0	0	0	0	0	0	0	0	0
CRO_T100351	0.313926	0.960882	0.188781	0.146531	0.187467	0.677818	0	296417	406965	467025	33848	507937	141631	251338	331389	0.350986	0	0.719333	0.329227	0.207943	0	0.3826	125143	0.279418	0	0	0.458968	0.392306	1237	135132	0	148056	140309	253979	130041	224181	151974	132107	0.886053	0	0.5396	0	0.362266	401586	685599	125135	0.377983	0.364055	0.42493
CRO_T100352	0	0	0	0	0	0	0	0	0.0359071	0.0562675	0.0549051	0	0.0530064	0	0	0	0	0	0	0	0	0	0	0	0	0	0	0	0	0	0	0	0	0	0.434005	0.0896397	0	0	0	0	0.431012	0	0	0.070414	0.0749971	0	0	0	0
CRO_T100353	0	0	0	0	0.430926	0	0	0	0	0	0	0	0	0	0	0	0	0	0	0	0	0	0	0	0	0	0	0	0	0	0	0	0	0	0	0	0	0	0	0	0	0	0	0	0	0	0	0	0
CRO_T100354	0.437638	0.139597	0.0779786	0.0662543	0.303524	0.451446	0.229811	0.0594974	0.115511	0.536931	0.530713	0.854446	0.146098	0.273338	0.580566	0.328628	0.551734	0.260867	0.174098	0.751015	0.649874	0.33375	0.54472	0.664267	0.354434	0.460018	0.355604	0.224337	0.311993	0.125152	0.19338	0.111375	0.0710823	0	0.328833	0.415791	0.388573	0.135945	0.230261	0.430584	0.638837	0.187203	0	0.362456	0.0506316	0.308542	0.158505	0	0.171587
CRO_T100355	0	0	0	0	0	0	0	0	0	0	0	0	0	0	0	0	0	0	0	0	0	0	0	0	0	0	0	0	0	0	0	0	0	0	0	0	0	0	0	0	0	0	0	0	0	0	0	0	0
CRO_T100358	0	0	0	0.0505733	0	0	0	0	0	0	0	0	0	0	0.162922	0	0	0	0	0	0	0	0.102236	0	0	0.137678	0	0	0	0	0	0.238227	0	0	0	0.211989	0	0	0	0	0	0	0	0.419492	0	0.490416	0	0	0
CRO_T100359	0	0	0	0	0	0	0	0.121592	0	0	0	0	0	0	0	0	0	0	0	0	0	0	0	0	0.263595	0	0	0	0.236931	0	0	0	0	0	0	0	0	0	0	0	0	0	0	0	0	0.259298	0	0	0
CRO_T100360	815162	100467	442045	201456	287546	185406	236951	488573	231134	442334	899985	721153	123621	156613	113632	291107	365999	264544	298088	851782	142747	550162	600055	859501	328058	493753	593978	959001	183804	900851	437019	319347	47077	121737	143362	128945	415211	113979	190053	253002	147425	12.5	411729	508811	153355	584387	153035	581557	0.844199
CRO_T100362	0	0.0872139	0	0	0	0	0	0	0	0	0.0913133	0.0931061	0	0	0.0886209	0.588949	109914	124341	0.577018	0.595464	0.166281	0.551943	0.422156	145097	0	0	0.155713	0.267784	0.360591	0.132489	0	0	0	0.572874	0.439899	0.151307	0.171938	0	0	0	0.54815	0.153944	0	131937	0.178853	0.560912	0	0	0
CRO_T100363	0	0.113398	0	0	0	0	0	0	0	0.121864	0	0	0	0	0	0	0	0	0	0	0	0	0	0	0	0	0	0	0	0	0	0	0	0	0	0	0	0	0	0	0	0	0	0	0	0	0	0	0
CRO_T100364	0	0	0	0	0	0	0	0	0	0.15623	0	0	0.150378	0	0	0	0.590601	0	0	0	0.238994	0	0	0.579575	0	0.24989	0.265049	0	0.479852	0	0.25149	0	0	0	0	0	0	0.253969	0.230999	0.428847	0	0	0	0.436264	0.542117	0	0	0	0.226119
CRO_T100365	0	0	0	0	0	0	0	0	0	0	0	0	0	0	0	0	0	0	0	0	0	0	0	0	0	0	0	0	0	0	0	0	0	0	0	0	0	0	0	0	0	0	0	0	0	0	0	0	0
CRO_T100366	0	0	0	0	0	0	0	0	0	0	0	0	0	0	0	0.21059	0	0	0	0	0	0	0	0	0	0	0	0	0	0	0	0	0	0	0	0	0	0	0	0	0	0	0	0	0	0	0	0	0
CRO_T100368	0.243537	0	0	0	0	0	0	188159	175602	0	0	0	0	0	0	0	0	0	0.063091	0.0776574	0	0	0	0	0	0	0.17147	0	0	0	0	0	0	0	0	0	0	0	0	0	0	0	128683	348333	283506	532873	0	0	0
CRO_T100370	0.0548443	0.174932	0	0.207846	0.189705	0	0.101271	0	0.193459	144394	112528	106556	0.256759	0.179831	0.670606	0.128882	0	0	0.167163	0.0698118	0.233388	0.706728	0.10473	0	0.298898	0	0.448852	0	0	0.127229	0.426018	0.121519	0.387252	0	0	0	0	0	0	0	0	0	0.645954	766317	548152	108438	0	0	0.222248
CRO_T100371	0	0	0	0	0	0	0	0	0	0	0	0	0	0	0	0	0.311262	0	0	0	0.212152	0	0	0	0	0	0	0	0	0	0	0	0	0	0	0	0	0	0	0	0	0	0.277554	0	325769	181961	0	0.423433	0
CRO_T100372	0	0	0	0	0	0	0	0	0	0	0	0	0	0	0	0	0	0	0	0	0	0	0	0	0	0	0	0	0	0	0	0	0	0	0	0	0	0	0	0	0	0	0	0	0	0	0	0	0
CRO_T100373	0	0	0	0	0	0	0	0.122479	0	0	0	0	0	279375	0	0	0	0	0	0	0	0	0.0609598	0	0	0.171655	0	0	0	0	0	0	0	0.337443	0	0	0	0.08818	0.16033	0	0	0	0	0.0661238	0	0.0827476	0	0.0689598	0.0600333
CRO_T100375	0.621593	0.65729	0.0642168	0.503615	0.47707	0.511114	0.229157	0.805888	0.370553	302514	260636	285541	294248	299897	223858	149942	143293	178688	190939	181899	0.917228	585672	710105	820781	178106	111201	296713	286906	147877	292049	556822	358018	240727	469435	3377	454242	11724	373753	326876	230264	158207	282356	0.787302	172135	255982	321869	127866	460424	141466
CRO_T100376	0.284165	0.0907262	0	0.0526989	0	0	0.25717	0	0.899279	0.100432	0.195956	0.501558	0.094332	0.202875	0	0.24522	0	11302	0.058291	0	0	0	0.107611	0	0.493477	0	0	0.423992	0.148558	0.281758	0	0	0.16847	184246	188637	472679	570396	0.801529	305672	158472	0.584481	199326	0.113582	0	0	0.146211	0.127101	0.119867	0
CRO_T100377	0	0	0	0	0	0	0	0	0	0	0	0	0	0	0	0.473712	0.641707	241833	0.389015	0.278908	0.235137	0.271942	0.419721	0.475952	0	0	0	0	0	0	0	0	0	0	0	0	0	0	0	0	0	0	0	0	0	0	0	0.120976	0
CRO_T100378	0	0	0	0.0414838	0	0	0	0	0	0	0	0	0	0	0	0	0	0	0	0.0551676	0	0	0	0	0	0	0	0	0	0	0	0	0	0	0	0	0	0	0	0	0	0	0	0	0	0	0	0	0
CRO_T100379	0	0	0	0	0	0	0	0	0	0	0	0	0	0	0	0	0	0	0	0	0.180293	0	0	0	0	0	0	0	0	0	0	0	0	0	0	0	0	0	0	0	0	0	0	0	0	0	0	0	0
CRO_T100380	0	0	0	0	0	0	0	0	0	0	0	0	0	0	0	0	0	0	0	0	0	0	0	0	0	0	0	0	0	0	0	0	0	0	0	0	0	0	0	0	0	0	0	0	0	0	0	0	0
CRO_T100381	686987	1753	266721	0.118518	30974	132551	12727	0.551388	189836	0.0747897	0.255369	0.447601	0.386794	0.491681	0.450173	0	0	0.0750998	0.0215759	0.106958	0	0.0520185	0.323193	0	0.183629	0.520871	0.246712	470312	560729	691225	0.584338	0.446919	0.755814	752449	63387	561957	484974	650192	864701	783125	100769	100757	0	0.476866	0.242057	0.273889	0.0478303	203628	0.864722
CRO_T100382	107646	0.857509	288697	0.99388	203569	142801	0.441446	129812	122552	39774	338274	30832	179672	202832	233286	0.104277	0.450565	0.369242	0.537167	0.360116	0.304516	0	0	0.254353	220665	0.556852	148387	217433	240493	0.894986	208948	203226	197161	109742	155887	102041	0	1442	0.523185	0.423483	256805	160704	359929	34851	484874	44813	0.428015	0.802035	0.791875
CRO_T100383	0	0	0	0	0	0.0880735	0	0	0	0	0	0	0	0	0	0	0	0	0	0	0	0	0	0	0	0	0	0	0	0	0	0	0	0	0	0	0	0	0	0	0	0	0	0	0	0	0	0	0
CRO_T100384	0.176025	0.271575	0	0	0.204682	0	0.263485	169226	160678	0	0	0.14043	0	0	0	0	0	0.38249	0	0.1073	0	0	0	0.301469	0	0	0	0	0	0	0	0	0	0.870736	0	0	0	0	0.206873	0	0	0	0	0	0.261843	0	0	0.311424	0
CRO_T100385	0	0	0	0	0	0	0	0	0	0	0	0	0	0	0	0	0	0	0.0761511	0	0	0	0	0	0	0	0	0	0	0	0	0	0	0	0	0	0.875313	0	0	0	0	0	0.299787	0	0	0	0	0	0.136063
CRO_T100388	0	0	0	0	0	0	0	0	0	0	0	0	0	0	0	0	0	0	0	0	0	0	0	0	0	0	0	0	0	0	0	0	0	0	0	0	0	0	0	0	0	0	0	0	0	0	0	0	0
CRO_T100389	0	0	0	0	0	0	0	0	0	0	0	0	0	0	0	0	0	0	0	0	0	0	0	0	0	0	0	0	0	0	0	0	0	0	0	0	0	0	0	0	0	0	0	0	0	0	0	0	0
CRO_T100390	0	0	0	0	0	0	0	0	0	0	0	0	0	0	0	0	0	0	0.0866804	0	0.122101	0	0	0	0	0	0	0	0	0	0	0	0	0	0	0	0	0	0	0	0	0	0	0	0	0	0	0	0
CRO_T100391	0	0	0	0	0	0	0	0.033616	0	0	0	0	0	0	0	0.13704	0	0	0	0	0	0.21571	0.297425	0	0	0	0	0	0	0	0	0	0	0	0	0	0	0	0	0	0	0	0	0	0	0	0	0	0
CRO_T100392	0.784909	0.88126	0.638074	112799	0.896101	0.254578	0.239417	145089	24282	0.159628	0.42539	0.176971	0.189274	0	0.53541	133231	0.935334	0	0.590689	135265	0	0.9647	0.578687	0.0974668	0	0	0.029937	0.837563	0	0.812544	0.0617763	0	0.484467	0	0.439411	108964	0	0	0.407844	0	200634	0	0	282694	525196	488503	0	0.652099	0.703244
CRO_T100395	74006	510992	795269	343796	837239	502274	328862	385466	499855	180979	202988	18.99	211518	231486	205347	405372	300148	373256	313742	256145	244752	273911	244764	391751	200331	192708	276085	241319	255906	313682	236085	125588	199972	222793	201158	190493	271036	179055	191751	138434	321502	176295	100299	248115	148909	230349	731591	811943	853938
CRO_T100396	118797	697969	114888	106242	947818	529653	477996	791572	911852	346024	362877	30713	419445	41028	342418	233469	244382	262116	246982	183211	183154	201102	167279	268238	337652	443171	398697	527583	462681	496513	504202	357151	304275	402522	363722	259579	316426	380826	285085	193637	467591	31.13	141167	243135	184424	258547	994726	969597	718562
CRO_T100398	0	0	0	0	0	0	0	0	0	0	0	0	0	0	0	0	0	0	0	0	0	0	0	0	0	0	0	0	0	0	0	0	0	0	0	0	0	0	0	0	0	0	0	0	0	0	0	0	0
CRO_T100399	0	0.188996	0	0	0	0	0	0.306596	0.144185	0	0	0	0	0	0	0.519194	0	0.595399	0.122441	0.150296	0	0	0	0	0	0	0	0	0	0	0	0	0	0	0	0	0	0	0	0	0	0	0	0	0	0	0	0.272367	0
CRO_T100400	285851	226753	458271	396745	885918	531274	126955	505736	420732	252533	281274	258828	220443	236797	254639	136766	156692	166224	14134	155538	194267	144153	17268	144415	57654	545129	518416	486508	39.75	489084	499536	490342	583131	313102	354548	25883	312746	357358	341007	241986	244171	31037	304123	320276	416254	347942	455887	366682	211031
CRO_T100401	0	0	0.147138	0.35809	0	0	0	0.159383	0	0	0	0	0	0	0	0	0	0	0	0	0	0	0	0	0	0	0	0	0	0.288892	0	0	0.701221	0	0	0	0	0	0	0	0	0	0	0	0	0	0.599555	0	0
CRO_T100403	266034	245049	273357	261462	156539	132458	929873	241294	219468	45362	451039	502271	42723	396875	385916	234821	262559	409537	231648	248235	247148	278357	289191	301847	341225	347597	367344	467294	411901	424615	230972	26821	277726	346319	317569	416653	509591	301489	256271	318938	444139	324748	138216	300682	18139	257115	118721	137427	152288
CRO_T100404	0.365519	0.330951	0.0619841	0.0487363	0.304814	0	0.319255	0.37111	0.285882	0.21257	0.105021	0.10663	0.100431	0	0	0.113152	0.614125	301252	0.525402	0.417031	0	0.94496	0.859324	0.498764	0	0	0	0.147171	0	0.296045	0	0.139484	0	0	0	0	0	0	0	0	0	0	0	0.50006	0.992736	0.244752	0	0.104026	0.199405
CRO_T100405	0.0480623	0	0	0.0443653	0	0	0	0.138699	0	0	0	0	0	0	0.0971069	0	0	0.365727	0	0	0	0	0	0	0	0	0	0	0	0	0	0	0	0	0	0	0	0.165014	0	0	0	0	0.0919551	0.0929721	0	0	0	0	0
CRO_T100406	464772	0	0	0	0.635264	0.189784	193815	0	0	0	0	0	0	0	0	0	0	0	0	0	0	0	0	0	0	0	0	0	0	0	0	0	0	0	0	0	0	0	0	0	0	0	0	0	0	0	0	0	0
CRO_T100407	0	0	0	0	0	0	0	0	0	0	0	0	0	0	0	0	0	0	0	0	0	0	0	0	0	0	0	0	0	0	0	0	0	0	0	0	0	0	0	0	0	0	0	0	0	0	0	0	0
CRO_T100408	0	0	0	0	0	0	0	0	0	0	0	0	0	0	0	0	0	0	0	0	0	0	0.106574	0	0	0	0	0	0	0	0	0	0	0	0	0	0	0	0	0	0	0	0	0	0	0	0	0	0
CRO_T100409	160365	188686	156129	170493	103612	96189	764677	122163	157587	195751	208464	201811	62166	641255	667871	901218	835829	144826	809852	808399	917757	612064	800034	890816	234571	22258	234563	29739	267479	256964	245457	211889	209455	189621	16336	308817	404787	222706	172095	217446	463028	170671	467002	14364	202921	275607	140199	144198	927125
CRO_T100410	640705	235391	258019	16388	140588	104934	0.304632	440908	254222	497594	415028	424937	430439	177468	194393	514602	693205	145925	385074	401528	294397	5349	492487	759688	115984	109104	233333	548469	366843	199059	551812	235218	297214	322799	495836	0.569853	128769	727584	610846	111811	0.685815	348896	24261	0.817679	22591	413218	0.901754	0.428351	0
CRO_T100412	0	0	0	0	0	0	0	0	0	0	0	0	0	0	0	0	0	0	0	0	0	0	0	0	0	0	0	0	0	0	0	0	0	0	0	0	0	0	0	0	0	0	0	0	0	0	0	0	0
CRO_T100415	0	0	0	0.301815	0	0.174406	0	0	0	0	0	0	0	0	0	0.348007	0	0	0.164471	0	0	0	0.614865	0	0	0	0	0	0	0	0	0	0	0	0	0	0	0	0	0	0	0	0	0.438641	0	137429	0	0	0.457012
CRO_T100416	422907	372967	245035	312512	154538	117708	143529	561358	556893	166914	117972	219845	178157	28922	228021	159722	131787	4079	170088	186941	11947	0.943871	185386	122302	0.745491	0	0.750346	117331	0.895429	180417	180585	0.301226	0	103881	0.593239	0.368009	152847	0.121049	109867	155119	289092	0.748636	354764	202473	0.977496	145896	0.571816	107278	148286
CRO_T100417	0	0	0	0	0	0	0	0	0	0	0	0	0	0	0	0	0	0	0	0	0	0	0	0	0	0	0	0	0	0	0	0	0	0	0	0	0	0	0	0	0	0	0	0	0	0	0	0	0
CRO_T100418	0	0	0	0	0	0	0	0	0	0	0	0	0	0	0	0	0	0	0	0	0	0	0	0	0	0	0	0	0	0	0	0	0	0	0	0	0	0	0	0	0	0	0	0	0	0	0	0	0
CRO_T100419	0	0	0	0	0	0	0	0	0	0	0	0	0	0	0	0	0	0	0	0	0	0	0	0	0	0	0	0	0	0	0	0	0	0	0	0	0	0	0	0	0	0	0	0	0	0	0	0	0
CRO_T100420	0	0	0	0	0	0	0	0	0	0	0	0	0	0	0	0	0	0	0	0	0	0	0	0	0	0	0	0	0	0	0	0	0	0	0	0	0	0	0	0	0	0	0	0	0	0	0	0	0
CRO_T100423	0	0	0	0	0	0	0	0	0	0	0	0	0	0	0	0	0	0	0	0	0	0	0	0	0	0	0	0	0	0	0	0	0	0	0	0	0	0	0	0	0	0	0	388717	127501	29663	0	0	0
CRO_T100424	0	0	0	0	0	0	0	0	0.130604	0	0	0	0	0	0	0	0	0	0	0	0	0	0	0	0	0	0	0	0	0	0	0.267731	0	0	0	0	0	0	0	0	0	0	0	0.117692	0.243277	0.760129	0	0	0
CRO_T100425	0	0	0	0	0	0	0	0	0	0.107471	0	0.106609	0	0	0.0998864	0	0.314773	0	0.13143	0.233444	0.312733	0	0	0.355168	0	0	0	0	0	0.172042	0	0	0	0	0	0	0.39151	0	0	0	0	0	0.176115	161225	13373	140455	0	0.283533	0
CRO_T100427	0	0	0	0	0	0	0	0	0	0	0	0	0	0	0	0	0	0	0	0	0	0	0	0	0	0	0	0	0	0	0	0	0	0	0	0	0	0	0	0	0	0	0	0	0	0	0	0	0
CRO_T100428	0	0	0	0	0	0	0	0	0	0	0.112276	0.198886	0	0	0	0	0	0	0	0	0	0.510859	2.70E-07	0	0	0	0	0	0	0	0	0	0	0	0	0	0	0	0	0	0	0	0	0	229205	128753	0	0	0
CRO_T100429	0.174453	0.0405712	0.0146301	0	0.129517	0.0259848	0.111798	0.118619	0.0769754	494498	503103	53541	624718	550816	541291	511632	498375	581888	872853	908686	708402	429919	440017	589157	0.885273	0.58128	0.232345	229125	156821	257649	0.554443	0.53179	0.319097	116388	942834	117696	142803	661632	114939	651991	185181	999797	72624	846188	725912	593891	173538	112384	217768
CRO_T100430	0	0	0	0.032023	0	0	0	0.14462	0	0	0	0	0.0672482	0	0	0.295591	0.401723	0	0	0.0421947	0	0	0	0	0	0	0	0	0	0	0	0	0	0	0	0	0	0	0	0	0	0	0	0.289169	0.28919	0.456318	0	0	0
CRO_T100431	0	0	0	0	0	0	0	0.292458	0	0	0	0	0	0	0	0	0	0	0.0640651	0	0	0	0	0	0	0	0	0	0	0	0	0	0	0	0	0	0	0	0	0	0.392717	0	0	0	0	0	0	0	0
CRO_T100432	0	0	0	0	0	0	0	240562	0	0.175352	0	0	0	0.174185	0	0	0	0	0	0	0.291085	0	0	0	0	0.802319	0.566633	0	0	0	0	0	0	0	0	0	0	0	0	0	0	0	0	0	0.725746	246519	0	0	0
CRO_T100433	0	0	0	0	0	0	0	0	0	0	0	0	0	0	0	0	0	0	0	0	0	0	0	0	0	0	0	0	0	0	0	0	0	0	0	0	0	0	0	0	0	0	0	0	0	0	0	0	0
CRO_T100435	0.0437287	0	0	0	0	0	0.114769	0	0.0477674	0.0747785	0	0	0.0700189	0.150787	0.0687017	0.166773	0.180181	0.859386	0.156643	0.135372	0	0.0939024	103424	0.067818	0.119986	0	0.24304	0.104698	0.218353	0	0.228101	0.292293	0	0	0	0.237811	0	0	0	0.349656	0	0	0.0758247	0.614606	0.0845414	0.808705	0	0	0
CRO_T100436	0	0	0	0	0	0	0	0	0.0658161	0	0	0	0	0	0	0.240317	0	0.211745	0.0559525	0.068854	0	0	0.95218	0.193914	0	0	0	0	0	0	0	0	0	0	0	0	0	0	0	0	0	0	0	0	0	0	0	0	0
CRO_T100437	241219	261566	233951	200344	169966	163628	849237	194349	167848	451858	488609	438595	516926	493254	502873	435566	492922	415821	536061	524988	478308	573047	579967	633873	36395	368914	434761	396329	383912	387178	338224	319035	366305	361476	400658	323408	291275	371562	293697	283416	340082	326631	260606	489791	348514	462146	218997	280023	249166
CRO_T100438	394677	40448	395428	290463	292957	263453	344041	262879	319143	460759	42984	438453	541701	535052	513039	652443	675419	510448	624218	650033	615565	676479	602705	581953	365899	345392	400519	494145	505931	517561	326716	329865	351118	664985	616612	949481	78718	729359	698317	67601	100403	688309	736719	459604	403195	40.31	599817	655017	720137
CRO_T100439	201709	197389	122603	928427	984768	950061	868062	163255	134408	301821	309885	319108	285277	254111	287631	400331	352244	302461	299046	323969	257024	350713	342966	405478	220741	224311	241469	222567	220157	220769	219662	23098	253986	21884	206711	167252	177778	177075	192407	258828	222914	175105	436667	12819	103132	102724	214773	294753	229782
CRO_T100440	0.138914	0.0737595	0.163739	0	0.0539577	0	0.0382512	0	0	0.150241	0.29032	0.0745474	0.18229	0.225496	0.415196	0	0	0	0.0463574	0.114414	0.0962638	0	0	0	149295	0.821738	0.996318	0.425822	0.111055	0	17677	0.401278	0	0.114482	0.351301	0	0.275724	0.478616	0.325841	0	0	0.249483	0.0927029	0	0	0	0.00103359	0	0.259731
CRO_T100441	0	0	0	0	0	0	0	0	0	0.222034	0	0	0.413485	0	0	0	0	10416	0	0	0.25691	0	0	0	0	0	0	0	0	0	0	0	0	0	0	0	0	14017	0	0	0	0	0	0	0	0	0	0.249793	0
CRO_T100443	0	0	0	0	0	0	0	0	0	0	0	0	0	0	0	0	0	0	0	0	0	0	0	0	0	0	0	0	0	0	0	0	0	0	0	0	0	0	0	0	0	0	0	0	0	0	0	0	0
CRO_T100445	10507	718563	143706	126487	553266	441965	344501	195028	175748	516007	594686	549257	42856	376839	358219	414056	417722	450509	272392	246207	247572	21036	417171	384962	484495	445839	550495	573674	529204	563205	432349	424779	434687	408029	525713	320841	413042	353499	372032	340314	308589	361332	271079	120225	914536	125306	107381	174957	113989
CRO_T100446	159877	220847	692503	216043	79164	66643	134297	239694	337749	268795	286379	222788	187151	177858	172508	117068	146359	15.45	149567	118195	133563	15711	211679	153126	213122	190101	217587	210903	166859	188329	221718	26642	173525	137831	145088	143382	120977	111972	111132	909278	100304	129035	125004	974903	885869	143539	162902	137738	404693
CRO_T100447	129833	113331	104029	783327	127155	113997	958834	131606	103365	304606	290067	308503	243629	22814	223438	313951	306188	267008	311465	354451	279017	322653	312623	34141	275108	247265	288634	253915	271491	313967	19792	20631	201092	230552	230128	201809	187688	179346	173738	20863	296203	201213	343826	245439	192124	228646	196247	252534	135319
CRO_T100448	0	0	0	0	0	0	0	0	0	0	0	0.198406	0	0	0	0	0	0	0	0	0	0	0	0	0	0	0	0	0	0	0	0	0	0	0	0	0	0	0	0	0	0	0	0	0	0	0	0	0
CRO_T100449	946201	948066	931482	66878	748078	112042	471525	636006	888362	573383	58655	629129	752421	677774	602665	958663	897119	581074	441927	491176	422594	597208	47845	442737	972291	901909	972351	117521	101859	101374	111608	105012	105625	798857	557168	136714	124749	372632	511807	727268	230782	401663	182639	102486	11.19	692299	127352	172046	754098
CRO_T100450	0.103604	0.0836197	0.239187	0.289409	0.596842	0.16366	0.154734	0.127119	0.478843	0	0	0	0	0.0834499	0	0	0.472317	0.617709	0	0.0660098	0	0.252989	0	0.262195	0	0	0	0	0	0	0.266977	0	0	0	0	0	0	0.400081	0	0	0	0.282596	0	0	0	0	0	0	0.0981069
CRO_T100451	463102	410355	497695	37601	32176	250459	140277	349451	28648	149458	166971	18126	116591	111501	11637	193652	225844	232119	204146	193055	157934	169922	174534	194592	491596	453588	383772	671883	7134	849397	192419	308841	420079	810726	764575	474286	738548	68687	888907	418735	149199	743946	114507	106241	532501	78317	340974	524169	306879
CRO_T100452	0	0	0	0	0	0	0	0	0	100776	0.980631	200809	0.312936	0	0	0	0	0	0	0	0	0	0	0	0	0	0	0	0	0	0	0	0	0	0	0	0	0	0	0	0	0	0	0	0	0.488177	0	0	0
CRO_T100453	147644	112044	132255	116091	725196	137987	245493	176188	23663	119382	132662	134413	925238	884558	852428	54.48	429868	568733	393355	471783	300884	353836	503302	618266	22152	239381	320796	685309	710903	727027	377963	420119	389471	153788	154472	985979	859125	212685	267042	150161	488837	250963	787048	602781	419033	291854	75568	189929	678646
CRO_T100455	0	0	0	0	0	0	0	0	0	0	0	0	0	0	0	3.14E-07	0	0	0	0	0	0	0	0	0	0	0	0	0	0	0	0	0	0	0	0	0.240278	0	0	0	0	0	0	406654	0	0.623987	0	0.395222	140153
CRO_T100457	0	0.313366	0	0	0	0	0	0.523633	0.99053	0	0.749759	0	107668	0.384722	0	0.929642	0	0	0.219678	0	0	0	0	0.74858	0.628586	118259	0.632284	162135	113608	215763	0.598118	0.509913	0	0.583146	119432	247069	209363	0.606647	220702	0	371683	0	0	0	0	0	0	0.464297	0
CRO_T100459	0	0	0	0	0	0	0	0	0	0	0	0	0	0	0	0	0	0	0	0	0	0	0	0.241116	0	0	0	0	0	0	0	0	0	0	0	0	0	0	0	0	0	0	0	0	0.852561	0	0	0	0
CRO_T100460	0.0350893	0	0.0405198	0	0	0	0	0	0	0	0	0.0514035	0	0	0	0	0	0	0	0	0	0	0	0	0	0	0	0	0	0	0	0	0	0	0	0	0	0	0	0	0	0	0	0	0	0	0	0	0
CRO_T100463	42697	409733	391682	297529	192654	187996	287362	391555	37306	269495	251024	274769	561963	53066	513341	35.26	35467	397881	35367	341048	316317	353903	352756	387833	348466	360888	360732	449375	561264	51499	352188	338294	377131	580678	497732	704475	567863	611803	623826	617219	728199	538686	672886	217671	151031	18081	405671	42209	461599
CRO_T100464	371862	30298	446132	34606	385747	317258	345829	614431	615922	336185	337161	295447	261053	242495	250563	289202	233536	305654	67732	340381	87395	267488	192015	480903	550947	512045	472667	600858	65416	664899	556823	575662	591353	391997	381827	381922	368244	403503	355719	382131	116144	426617	265018	117438	11512	0.748155	270797	256377	146403
CRO_T100467	0	0	0.170555	0	0	0	0	0	0	0	0	0	0	0	0	0	0	0	0	0	0	0.342271	0	0	0	0	0	0	0	0	0	0	0	0	0	0	0	0	0	0	0	0	0	0.276194	0	0	0	0	0.253768
CRO_T100469	0	0	0	0	0	0	0	0	0	236716	0	0.899799	0	0.901888	0.823248	0	0	0	0	0	0	0	0	0	396526	0	131044	0	0	0	0	290139	151043	0	0	0	0	213321	0	0	0	0	0	0	0	0.741159	0	0	0
CRO_T100470	0	0	0	0	0	0	0	0	0	0	0	0	0	0	0	0	0	0	0	0	0	0	0	0	0	0	0	0	0	0	0	0	0	0	0	0	0	0	0	0	0	0	0	0	0	0	0	0	0
CRO_T100471	0	0	0	0	0	0	0	0	0	0	0	0	0	0	0.217284	0	0	0	0	0	0	0	0	0	0	0	0	0	0	0	0	0	0	0	0	0	0	0	0	0	0	0	0	0.257059	0	0	0	0	0
CRO_T100472	0	0	0	0	0	0	0	0	0	0	0	0	0	0	0	0	0	0	0	0	0	0	0	0	0	0	0	0	0	0	0	0	0	0	0	0	0	0	0	0	0	0	0	0	0	0	0	0	0
CRO_T100473	121684	16257	385132	684249	707444	596399	111479	130539	110197	735291	79165	772226	641221	635019	608908	191424	237252	112782	170957	274071	166461	259809	277796	229112	965682	104892	908937	811182	865179	837778	960782	975914	103594	128155	119589	132684	136547	146075	133551	131914	779355	140628	974171	37356	372807	352205	111832	115697	116333
CRO_T100474	0	0	0	0	0	0	0	0	0	0	0	0	0.131032	0	0	0	0	0	0	0	0	0	0	0	0	0	0	0	0	0	0	0	0	0	0	0	0	0	0	0	0	0	0	0	0	0	0	0.000597252	0
CRO_T100475	0	0	0	0	0	0	0	0	0	0	0	0.079962	0	0	0.0734777	0	0	0	0	0	0	0	0	0	0	0	0	0	0	0	0	0.217677	0	0	0	0	0	0	0	0	0	0	0	0	0	0	0	0	0
CRO_T100476	441542	659685	625949	65798	201349	177295	169859	426093	467716	279457	272364	263652	347732	315693	344445	285003	292206	354458	351163	329492	263288	304308	328666	319678	604652	665944	542027	430892	379624	376544	66688	696066	602115	371035	35589	688582	53097	372838	333417	262108	81442	373235	286829	25892	241697	208042	394916	406986	335868
CRO_T100478	0.795827	0.681629	190638	132759	0.423914	0.378951	0	0.95916	112297	0.841035	124012	0.561273	0.788444	0.426085	0.259889	0	0.169033	369212	0	0	0.152357	0.176392	111553	0.254498	179997	0.213635	0.227273	0.587533	0.821698	0.585806	128723	147334	0.701048	126488	0.216375	178635	228297	0	0	0.438242	185176	0.222886	0.28892	0	0	0	0.321743	0.15119	0
CRO_T100479	0	0	0	0	0	0	0	0	0	0	0	0	0	0	0	0	0	0	0	0	0	0	0	0	0	0	0	0	0	0	0	0	0	0	0	0	0	0	0	0	0	0	0	0	0	0	0	0	0
CRO_T100480	0	0	0	0	0	0	0	0	0	0	0	0	0	0	0	0	0	0	0	0	0	0	0	0	0	0	0	0	0	0	0	0	0	0	0	0	0	0	0	0	0	0	0	0	0	0	0	0	0
CRO_T100482	416672	638741	388771	455431	323576	25454	304752	421383	502287	253509	23545	26884	467139	503607	507257	466629	501978	390644	515885	516208	479787	495599	484313	480187	55478	543834	576309	440405	394726	402621	579489	577822	578049	337405	343084	686104	64767	368011	326263	348343	824477	34225	337513	372921	291932	268751	571844	543751	55467
CRO_T100483	148596	206979	18558	152991	944155	795535	668486	153791	178685	151836	155165	166876	221419	218463	227655	154236	174742	151164	177155	182719	176184	19474	189672	175363	205847	200869	20866	164291	181135	188622	246524	248825	221205	165279	168571	275039	249502	215958	179451	205711	311816	174794	227067	25754	158745	181107	239678	253545	427715
CRO_T100484	0	0	0	0	0	0	0	0	0	0	0	0	0	0	0	0	0	0	0	0	0.269247	0	0	0	0	0	0	0	0	0	0	0	0	0	0	0	0	0	0	0	0	0	0	0	0	0	0	0	0
CRO_T100485	0.179655	0.279496	0	0.0847335	0.105192	0	0	0	0.547742	0	0	0	0	0.167979	0	0	0	152996	0	0	0	0	0	0	0	0	0	0	0	0.234423	0	0	0	0	0	0	0	0	0	0	0	0	0	0.184405	0	0	0	0	0
CRO_T100486	0	0	0	0	0	0	0	0	0	0	0	0	0	0	0	0	0	0	0	0	0	0	0	0	0	0	0	0	0	0	0	0	0	0	0	0	0	0	0	0	0	0	0	0	0	0	0	0	0
CRO_T100488	92327	136156	0.795777	422949	454658	280902	40891	203705	222844	0.875393	103486	1055	173558	15422	139121	227111	227849	293834	37962	30702	290709	258133	322194	326794	0.868768	0.964504	0.531524	375538	594411	431685	0.395553	0.366984	0.310718	927538	87429	122664	899721	107154	112006	6.71	120046	108133	0.721177	311649	347064	34665	142945	117521	250548
CRO_T100489	0	0	0	0	0	0	0	0	0	0	0	0	0	0	0	0	0	0	0	0	0	0	0	0	0	0	0	0	0	0	0	0	0	0	0	0	0	0	0	0	0	0	0	0	0	0	0	0	0
CRO_T100491	0.239399	0.454011	0.152595	0.467836	0.149692	0.202311	0.259239	0.779923	102479	387641	36451	473385	42284	405072	328926	0.654755	0.758162	115787	172331	0.62508	298944	0.798302	0.791365	143458	173864	204596	266966	0.159791	0.335854	0.475353	305204	306976	370054	171357	368831	206626	0.759718	119624	163145	137574	0.146402	123938	433395	0.625294	153029	112787	433494	345176	260811
CRO_T100493	0.214516	0.648174	0.520053	0.201456	130703	0	0.677002	325716	0.513632	522759	313038	440704	636837	562199	623145	194071	156857	508738	229299	113571	0.475824	220065	0.428611	117205	0.656116	246877	0	0.564118	0	225213	561882	479021	672529	42608	373988	322362	0.72844	316607	403143	0.632506	0.775922	0	411729	0.925111	255592	175316	510116	823872	0.844199
CRO_T100494	0	0	0	0	0	0	0	0	0	0	0	0	0	0	0	0	0	0	0	0	0	0	0	0	0	0	0	0	0	0	0	0	0	0	0	0	0.240192	0	0	0	0	0	0	0	0	0	0	0	0
CRO_T100495	0.50173	0.21459	0.0392091	0.155042	0.0764226	0.172623	0.349463	0.365403	0.165097	0	0	0	0.061286	0	0	0.14535	0.0784803	0.861193	0.0344124	0.0418896	0	0.0817134	0.129322	0.0589334	0.209294	0	0	0	0	0	0	0	0	0	0	0	0	0	0	0	0.245481	0	0	0.319519	0.293737	0.334666	0	0	0
CRO_T100496	0	0	0	0	0	0.529678	0	138202	0	0.860735	0.800116	0	0.765993	123168	0	0.992081	0.534561	31087	166648	0	0.486477	0	0.438206	0.972395	0	189303	0	0	242476	115127	0	0.578052	0	0	0	0	0	0	0	0.646666	0	0	0	159217	175452	0	0	0.495481	0
CRO_T100497	0.77053	0.593893	0	0.12555	0	0	0.731552	0	0.118709	0	0	0	0.98365	0.784086	0.546646	0	0.812785	0	0.367123	0	0	0.672935	0.673554	0.262001	0.23696	0	0	100809	0	0.173538	0	0	0	0	0.852824	0	100724	0	0.265631	0	0	128943	0.92609	0.273746	0	0.56377	0	0	0.0206592
CRO_T100498	0	0	0	0	0	0	0	0	0	0	0	0	0	0	0	0	0	0	0	0	0	0	0	0	0	0	0	0	0	0	0	0	0	0	0	0	0	0	0	0	0	0	0	0	0.0680102	0	0	0	0
CRO_T100499	0	0	0	0	0	0	0	0	0	0	0	0	0	0	0	0	0.108437	0	0.0998732	0.252033	0	0.113484	0	0.0828514	0	0	0	0	0	0.352996	0	0	0	0	0	0	0	0	0	0	0	0	0	0	0	0	0	0	0.223414
CRO_T100500	0	0.681479	0	0	0	0.24425	0	0	0	0	0	0	0	0	0	0	0	107761	0	0	0	0	0	0.418152	0	0	0	0	0	0	0	0	0	0	0	0	0	0	0	0	0	0	0	0.227907	0	0	0	0	0
CRO_T100501	0	0	0	0	0	0	0	0	0	0	0	0	0	0	0	0	0	0	0	0	0	0	0	0.109955	0	0	0	0	0	0	0	0	0	0	0	0	0	0	0	0	0	0	0	0	0	0	0	0	0
CRO_T100502	0	0	0	0	0	0	0	0	0	0	0	0	0	0	0	0	0	0	0	0	0	0	0.0981899	0	0	0	0	0.648561	0	0	0	0	0	0	0	0	0	0	0	0	0	0	0	0	0	0	0	0	0
CRO_T100503	179217	134423	130433	103303	825875	58531	822611	118629	110707	451292	422396	437184	412733	382626	345874	134276	106665	917385	182789	142703	137107	109839	11142	135336	310937	313063	34061	347667	36104	386666	225665	242591	218908	315381	315246	248033	241978	296759	304377	232904	23454	316668	287746	141717	126432	138203	189054	171662	49221
CRO_T100504	355968	124313	395147	176485	164034	100116	102014	170602	307898	797903	63918	602804	595667	707939	598071	130981	0.797412	196331	174551	134383	184214	113921	132442	134814	536573	8343	619473	703572	952681	567432	517931	532142	4002	398028	258079	517169	320347	329795	544494	179246	181745	203413	774878	517547	49341	378941	362123	53805	518414
CRO_T100505	155477	138017	122361	121165	101858	897346	609778	154547	175987	256602	277778	259905	241489	238.18	236711	247031	253396	238582	210999	195527	209.07	263469	253497	242016	255393	267045	294698	307559	300089	305795	222866	235078	221361	291232	277879	325144	340544	289937	299911	263554	277645	277.41	367584	459729	470933	599491	261.09	274118	303425
CRO_T100506	873883	402197	206902	160622	298875	105172	308179	309415	558673	759872	323495	283902	221213	0.948538	129874	343807	370506	281049	243729	268262	112393	194928	506204	230705	309958	364462	389727	133249	140051	531968	442401	18858	0	0	0.736154	761442	103237	224355	0	522908	366556	155399	324178	109259	181118	414109	120493	114473	149554
CRO_T100508	32727	399536	347718	579706	236903	219201	356135	79054	78059	475014	520742	632241	286961	214964	360565	171745	26289	4244	138119	170278	106843	0.63715	321056	29319	4305	100635	818407	366552	709647	829496	455204	698113	404517	508627	444681	122959	143289	113415	373527	56851	828618	428575	0.528979	404261	149287	0.685002	793222	504525	0.982275
CRO_T100509	669257	663742	825333	705622	47951	448093	503472	835885	902884	181928	196728	182631	106962	104342	115869	859691	984623	152579	121.51	132824	101719	192254	191289	178998	124.66	122976	121471	147896	159563	165619	156328	161476	160438	213579	195946	207202	164486	269115	267183	217126	157842	257129	291.57	106283	162079	165643	176769	146411	872375
CRO_T100510	724958	978993	130627	89868	294486	246852	214617	715842	709156	618812	582143	53649	600653	643557	66478	723726	791057	923577	719809	89095	765822	704567	659116	642143	74812	82769	803288	770898	618941	629404	677959	54707	665345	572461	510578	662255	68758	492445	49279	537482	663691	456209	521909	605946	904113	567849	652279	586782	333872
CRO_T100512	0	0	0	0	0	0	0	0.220839	0	0	0	0.167152	0	0.159194	0.15748	0	0	0	0.0557177	0	0	0.294934	0.470662	0	0	0	0	0.2298	0	0	0	0	0	0	0	0	0	0	0	0.25503	0	0.505011	2.25E-09	0	0	0	0.0648378	0.314746	0.365779
CRO_T100515	0	0	0	0	0	0	0	0	0	0	0	0	0	0	0	0.093258	0	0	0	0	0	0	0	0	0	0	0	0	0	0	0	0	0	0	0	0	0	0	0	0	0	0	0	0	0	0	1073	0.5534	577107
CRO_T100517	0	0	0	0	0	0	0	0	0	0	0	0	0	0	0	0	0	0	0	0.19449	0	0	0	0	0	0	0	0	0	0	0	0	0	0	0	0	0	0	0	0	0	0	0	0	0	0	0	0	0
CRO_T100518	0	0	0	0	0	0	0	0	0	0	0	0	0	0.288038	0	0	0	0	0	0	0	0	0	0	0	0	0	0	0	0	0	0	0	0	0	0	0	0	0	0	0	0	0	0	0	0	0	0	0
CRO_T100519	0	0	0	0	0	0	0	0	0	0	0	0	0	0	0	0	0	0	0	0	0	0	0	0	0	0	0	0	0	0	0	0	0	0	0	0	0	0	0	0	0	0	0	0	0	0	0	0	0
CRO_T100521	0	0	0	0	0	0	0	0	0	0	0.126379	0	0	0	0	0	0	0	0	0	0	0	0	0	0	0	0	0	0	0	0	0	0	0	0	0	0	0	0	0	0	0	0	95225	122879	639218	0	0	0
CRO_T100522	0	0	0	0	0	0	0	0	0	0	0	0	0	0	0	0	0	0	0.0933268	0.263729	0	0	0	0.517522	0	0	0	0	0	0	0	0	0	0	0	0	0	0	0	0	0.293079	0	10845	0.0560478	0	0	140927	0.574463	0.934199
CRO_T100523	104.04	125477	856159	161951	346339	390683	352138	673716	108936	887878	929941	815354	576948	544104	561755	475152	466037	91691	166959	256872	225774	19078	251848	220815	811054	576395	829051	752651	686762	670783	508886	518574	362573	428998	627002	425731	519731	41041	397751	410051	798104	398908	412836	128971	768394	137912	524806	373164	376515
CRO_T100524	229066	266783	130893	213.83	844985	722425	711032	113157	138397	100471	103165	905499	845695	940302	967396	107687	103549	947015	41388	622715	551965	636738	702174	601116	136158	136253	133475	177009	155.53	159215	968927	896898	102.45	127807	147328	78158	107532	124111	122715	125024	98424	116319	107306	97141	85984	72681	234523	160.48	124982
CRO_T100525	0	0	0	0	0	0	0	0	0	0	0	0	0	0	0	0	0	0	0	0	0	0	0	0	0	0	0	0	0	0	0	0	0	0	0	0	0	0	0	0	0	0	0	0	0	0	0	0	0
CRO_T100526	0.0729077	0.293723	0.254496	0.0341182	0	0.0759764	0.163304	0.140712	0	0	0	0	0	0	0	0	0.0850293	0.271667	0	0	0	0.0898146	0.278148	0.126634	0	0	0	0.0880645	0	0	0	0	0	0	0	0	0	0	0.0902312	0	0	0	0	0	0	0	0	0	0
CRO_T100527	125606	103.3	969467	756519	677001	591687	494561	690967	603096	176807	188109	178953	167549	167082	168293	162531	164196	148028	158517	170151	164571	167712	151124	167774	154348	148.28	166491	180356	181.43	174162	137209	120656	132878	162883	172904	173797	188795	151075	158262	154358	194502	169951	155092	210209	209.92	206086	149175	153085	125938
CRO_T100528	630918	835268	347201	639822	270999	280302	241241	737554	589967	181158	179302	168355	220274	203185	238445	157136	14232	10612	129278	163074	134922	153513	144762	148598	298369	284044	274447	237475	226717	219216	307923	301286	288826	247359	25.97	223616	24653	251061	242801	257073	188013	242061	22387	303699	231577	196685	479093	347758	432874
CRO_T100529	231689	227949	799012	279463	139283	129458	195587	227591	303278	89225	107196	963799	646951	708415	856512	283979	246073	356755	263625	227632	207222	207887	319513	471724	433032	409086	318307	32156	31189	284965	354257	470118	375668	146389	147884	929059	19648	137447	196276	11796	108071	132426	606195	403788	752223	461736	653593	464959	246085
CRO_T100530	610559	83693	112114	91233	273483	166513	790979	548427	692299	554797	524407	50614	760157	697143	659576	357139	416793	403036	404584	444274	397551	431629	408455	393752	515171	511891	453204	389036	536726	503309	640226	574723	526149	383644	382293	599881	586845	460269	375342	445613	721816	466973	32.31	539719	579367	437406	584057	570672	496784
CRO_T100531	0.083356	0	0	0	0.143535	0.0863724	0	0.0533607	0	0.0722463	0.1405	0.0716672	0.135792	0	0.200097	0	0	0	0	0	0	0	0	0	0.236857	0	0	0.204662	0.107169	0.406425	0.450354	0	0	0	0	0	0	0.462626	0.10462	0	0	0	0	0	0	0	0	0	0
CRO_T100533	20442	233931	207736	184785	164348	155809	17.5	25537	234716	471525	44182	444071	345886	31792	319437	254836	276175	198377	287158	292323	281072	293177	308754	305917	237333	245468	267616	241865	254103	271942	221051	24663	240684	232315	215218	219368	202511	20995	193974	212379	334976	215805	499311	269919	242732	29009	333215	337463	328839
CRO_T100535	0.0875247	0.272788	0	0.323207	0	0.0918619	0	0.314824	0.195396	0	0.135954	0.139695	0.263037	0.283219	0.261564	0.367099	158476	0.714471	0.429774	0.429653	127169	12637	0.816185	119417	0	0.64913	0.697712	0.200509	0	0.396777	0	0	0.466024	107806	109773	0.457974	103349	0	0.613064	0.451059	0	116606	0.355191	0.355486	0	0	0.197683	0	0.161224
CRO_T100536	0	0	0	0	0	0.366846	0	0	0	0	0	0	0	0	0	0	0.507734	0.485705	0.220731	0	0.232546	0.267917	0	0	0	0	0	0	0	0.768902	0	0	0	0	0	0	0	0	0	0	0	0	0.227677	0	0	0	0	0.241947	0
CRO_T100537	0	0	0	0	0	0	0	0	0	0	0	0	0	0	0	0	0	0	0	0	0	0	0	0	0	0	0	0	0	0	0	0	0	0	0	0	0	0	0	0	0	0	0	0	0	0	0	0	0
CRO_T100538	0	0	0	0	0	0	0	0	0	0	0	0	0	0.242736	0	0	0	0	0	0	0	0	0	0	0.411808	0	0	0	0	0	0	0.0616149	0	0	0	0	0	0	0	0	0	0	0	0.0924374	0.670827	0.321787	0	0	0
CRO_T100539	0	0	0	0	0	0	0	0	0	0	0	0	0	0.245151	0	0.543091	0.415793	0	0.00987478	0	0	0.257176	0.866331	0.256886	0	0	0	0	0	0	0	0	0	0	0	0	0	0	0	0	0	0	0	0	0.11513	0	0	0	0
CRO_T100540	0	0	0	0	0	0	0	0	0	0	0	0	0.277414	0.594759	0	0	0	0	0	0	0.455481	0	0	0	0	0	0	0	0	0	0	0	0	0	0.461589	0	0.539439	0	0.426491	0	0	0.487197	0.33878	0.342541	0	0	0	0	0
CRO_T100541	0.114687	0	0	0.217157	0	0	0	0	0.28229	0	0	0	0.545954	0	0	0.313556	0	0	0	0.206662	0	0.309432	0	0	0	0	0	0	0	0	0	0	0	0	0	268459	0	132342	0	0.611256	0.343372	0	0	0.234901	0	0	0.507005	0	0.0199748
CRO_T100542	0.572901	0.850374	0.156212	0.451732	0.304901	0.275778	0.916722	0.0604484	0.0546934	0.0237892	0.084303	0	0.0762321	0.175586	0.0200191	146257	0.752305	0.865602	0.616756	0.55104	0.257624	0.67556	0.236132	0.685069	0	0.123587	0	0	0.30079	0.506134	0	0	0	0.282904	0	0	0	0	0	0	0	0	0.0369637	0.0191765	0.118355	0.184786	0	0.197534	0.0786524
CRO_T100543	0.288659	0	0	0.275478	0	0	0	0.541967	0	0	0	0	0	0	0	0.312323	0.336754	323344	0.14391	0.18051	0	0.358568	0	0.255454	0	0	0	0	0	0	0.376627	0	0	0	0	0	0	0	0	0	0	0	0	0	0.343913	9.78E-06	0	0	0
CRO_T100544	0	0	0	0	0.173414	0	0	110829	138036	0	0.226684	0.466694	0.218153	0.116689	0.215568	0.319899	0.171882	0.700278	0	0.319364	0	0	0.422892	0.127255	0	0.183785	0	0.166332	0	0.166244	0.184793	0.15838	0	0.358475	0	0.757108	0.431383	0.374872	0	0	0	0	0	0.450445	0.187462	0	0.419239	0.163795	0
CRO_T100545	0.221126	0.0880373	0	0.103044	0.0646479	0.175584	0.25109	0.216063	0.065804	0.490942	0.0959843	0.196457	101339	0.197723	0.729826	10618	0.508064	0.43668	0.500596	0.967548	0.346156	0.537295	0.209352	0.665701	143277	0.601317	112489	0.551651	0.288376	0.275626	0.304027	0.905348	0	0.594825	0.153325	0.31617	107762	0.624848	0.142301	0.929633	113845	0.321568	0	0.11	0.139676	0	0.122207	0	0.200579
CRO_T100546	0	0	0	0	0	0	0	0	0	0	0	0	0	0	0	0	0	0	0	0	0	0	0	0	0	0	0	0	0	0	0	0	0	0	0	0	0	0	0	0	0	0	0	0	0	0	0	0	0
CRO_T100547	0	0	0	0	0	0	0	0	0	0	0	0	0	0	0	0	0	0	0	0	0	0	0	0	0	0	0	0	0	0	0	0	0	0	0	0	0	0	0	0	0	0	0	0	0	0	0.264042	0	0
CRO_T100549	125421	107473	306523	113464	604757	612821	425576	162122	123518	98.23	933085	112877	126.5	121292	111366	245115	256493	195223	180565	205072	207336	174495	133738	118.07	202342	191648	201478	240353	249144	250078	151579	153463	139589	377929	366815	449228	445044	506488	452372	384697	396497	402863	123818	540134	358182	42708	198218	165436	169023
CRO_T100550	250185	201547	621035	470682	173451	140857	864124	339347	346582	0	0	0	0	0	0	276439	268558	199895	233588	323442	465387	221182	341149	111353	0	0	0	0	0	0	0	0	0	0	0	0	0	0	0	0	0	0	107892	0.270673	0.891239	0.69785	507501	456065	269309
CRO_T100551	0	0	0	0	0	0	0.251327	0.562249	133457	0	0	0	0.936758	0.251283	115656	0	0.355356	0	0.164471	0	0	0	0	0	0	0	0	0	0	0	0	0	0	0	0	0	0	0	0	0	0	0	0	0	0	0	0	0	0
CRO_T100552	0	0	0	0	0	0	0	0	0.419073	0	0	0	0	0	0	0	0	0	0	0.109878	0	0	0	0	0	0	0	0	0	0	0	0	0	0	0	0	0.254868	0	0	0	0	0	0	0.262781	0.481744	0	0	0	0
CRO_T100553	596692	696065	579703	441612	405694	38921	361603	727549	62654	102036	995766	102669	102814	101644	107818	143265	139393	802825	142186	162959	154.84	146541	145862	139904	94591	976819	94732	889851	751204	755553	737643	722653	744761	809331	867342	106262	118514	879639	807954	781291	109692	775882	133254	213988	242173	214984	157528	155829	119241
CRO_T100554	287867	329968	18821	277185	261254	277021	213936	233013	261157	313289	276685	31289	285369	257641	248537	583519	55241	495796	600973	588802	562163	442806	532991	597323	642992	584638	639404	489416	394209	44319	543985	614625	459829	332162	308356	269951	294561	244177	29134	272512	42712	315881	304984	27137	194363	230983	398788	393619	229527
CRO_T100555	0.47755	0	172388	0.445853	304459	549972	0.990208	0.200481	0.187775	198781	0.828987	0.565853	0.529088	0.85075	0	582464	44308	153469	356241	300758	33602	116555	332946	524199	0.46334	0	0	159349	125613	238563	176352	338278	0.94986	0.859689	17607	0.455295	257207	0.894335	122012	0	109589	464595	258451	19599	108297	165074	360237	479135	953858
CRO_T100556	812549	611201	110864	43151	109276	113873	331292	103212	778322	631065	655983	626244	136045	133681	113211	0.313296	0.145353	0.0735067	0.635967	0.15626	0.174963	0.303867	0.675147	0.542008	702567	663447	745805	439394	302567	373316	606854	728319	619043	623288	931772	220191	0.486896	229744	448953	389309	123107	370446	367959	403933	242457	340513	815729	925926	205429
CRO_T100557	0	0	0	0	0	0	0	0	0	0	0	0	0	0	0	0	0	0	0	0	0	0	0	0	0	0	0	0	0	0	0	0	0	0	0	0	0	0	0	0	0	0	0	0	0	0	0	0	0
CRO_T100559	0.235177	0.187138	0.0686348	0	0.270529	0.123213	0.26452	0	0	0.194846	0.188698	0	0	0	0.0895824	0	0	0.238381	0.118115	0	0	0	0	0	0	0	0	0	0	0	0	0	0	0	0	0	0	0	0	0	0	0	0	0	0.133517	0.464049	0.134861	0	0.111431
CRO_T100560	0.297392	0.136263	0.348997	0	0.0496206	0.0441227	0	0	0	0.0750899	0	0	0	0.0762765	0.0702237	0	0	0.480307	0.104053	0	0.089618	0	0.16347	0	0	0	0	0	0	0	0	0	0	0	0	0	0	0	0	0	0	0.123448	0	0	0	0	0	0	0
CRO_T100561	0	0	0	0	0.733609	0.121701	0	0	0	0.10626	0.10405	0.106461	0.100172	0	0	0	0	0.234391	0	0.0742286	0	0	0	0	0.52733	0	0.349557	0	0	0	0	0.141761	0	0.162808	0	0	0	0	0	0	0	0.175675	0	0.345622	0.128471	0.289607	0	0	0
CRO_T100563	0	0	0	0	0	0	0	0	0	0	0	0	0	0	0	0	0	0.275337	0	0	0	0	0.122712	0	0	0	0	0	0	0	0	0	0	0	0	0	0	0	0	0	0	0	0	0	0	0	0	0	0
CRO_T100564	0	0	0	0	0.150868	0	0	0	0	0	0	0	0	0	0	0	0	0	0	0	0	0	0	0	0	0	0	0	0	0	0	0	0	0	0	0	0	0	0	0	0	0	0	0	0	0	0	0	0
CRO_T100566	60481	580301	539697	293053	628346	574798	503989	514964	477674	897815	829901	877873	111102	112259	109173	967085	969595	646466	106181	111799	114332	999374	953719	964139	869938	963022	999939	120647	125675	123325	845835	778349	855984	166081	162701	190508	167999	189147	187645	177059	190071	163825	139805	693616	841187	565739	117056	127139	866027
CRO_T100568	0	0	0	0	0	0	0	0	0	0.182006	0	0	0	0	0	0	0	0	0	0	0	0	0	0	0	0	0	0	0	0	0	0	0	0	0	0	0	0	0	0	0	0	0	0	0	0	0	0	0
CRO_T100569	0	0	0	0	0	0	0	0	0	0	0	0	0	0	0	0	0	0	0	0	0	0	0	0	0	0	0	0	0	0	0	0	0	0	0	0	0	0	0	0	0	0	0	0	0	0	0	0	0
CRO_T100570	0	0	0	0	0	0	0	0	0	0	0	0	0	0	0.215126	0	0	0	0	0	0	0	0	0	0	0	0	0	0	0	0	0	0	0	0	0	0	0	0	0	0	0	0	0	0	0	0	0	0
CRO_T100572	0.268079	0.171697	0	0.0540853	0	0.168182	0	0.0697154	0	0	0.0927794	0	0	0	0	0	0	0	0	0.0670634	0	0	0	0	0	0	0	0	0	0	0	0	0	0	0	0	0	0	0	0	0	0	0	0	0.241188	0.138002	0	0.111225	0.0980678
CRO_T100573	0	0	0	0	0	0	0	0	0	0	0	0	0	0	0	0	0	0	0	0	0	0	0	0	0	0	0	0	0	0	0	0	0	0	0	0	0	0	0	0	0	0	0	0	0	0	0	0	0
CRO_T100574	0	0	0	0	0	0	0	0	0	0	0	0.111261	0	0	0	0	0	0	0	0	0	0	0	0	0	0	0	0.30905	0	0	0	0	0	0	0	0	0	0	0	0	0	0	0	0	0	0	0	0	0
CRO_T100575	0.877654	0.529487	0.71808	0.457463	848838	884693	179927	147741	47058	0.414923	0.254158	0.476025	0.365706	0.284415	0.259561	0	0	0	0	0	0	0	0	0.04304	310914	40745	311553	179699	351274	313452	0.407966	0.0578596	0.109876	442678	307772	116062	278217	131938	602479	39888	0	700861	203161	428258	395449	326828	167965	112576	0.117438
CRO_T100577	0	0.0929839	0.0692467	0	0	0.0610297	0.0991096	0	0.0697125	0.218129	0.214296	0	0	0.937922	0.362906	0	0	0	0	0	0.119087	0	0.148745	0	0	0	0	0	0	0	0	0	0	0	0	0	0	0	0	0	0	0	0.498493	335671	318133	40433	0	0	0.232822
CRO_T100578	149716	165337	105536	13383	111503	111066	122411	194319	159573	193836	185976	197625	188479	17951	171578	12404	126986	110764	172262	177284	157741	123496	157762	153125	171363	17.95	21486	196173	211435	21075	187872	21096	197523	213037	183713	239862	232864	170583	149515	138288	252973	163724	142268	13149	145973	143416	146299	147099	11569
CRO_T100579	1901	207654	0.963282	102732	736477	855462	626217	212059	203695	280894	238611	225026	206698	195025	174624	130514	130573	138193	132299	140637	118249	0.935713	140723	187168	675264	575486	839291	320622	338397	36801	521069	554172	379675	225486	19823	536057	369451	107136	109092	237943	247176	145583	175837	100602	120059	160425	22287	222439	198796
CRO_T100580	106768	107283	73691	686766	979575	983441	909934	108543	769585	897801	77184	84456	118892	126869	116867	202534	21229	127861	224494	235689	203739	163252	216644	209132	110507	126678	126148	15072	144381	140485	10914	11451	139047	191652	182896	195803	162659	197363	179157	183039	158992	190789	121318	180647	139647	16449	140253	153307	14079
CRO_T100581	0	0	0	0	0	2.59E-08	0	0	0	0	0	0	0	0	0	0	0	0	0	0	0	0	0	0	0	0	0	0	0	0	0	0	0	0	0	0	0	0	0	0	0	0	0	0	0	0	0	0	0
CRO_T100582	0	0	0	0	0.338225	0	0.214034	0	0	0	0	0	0	0	0	0	0	0	0.296427	0	0	0	0	0	0	0	0	0	0	0	0	0	0	0.716569	0	0	0	0	0	0	0	0	0.292379	0	0.331963	0	125412	0.313895	0.268936
CRO_T100583	659.27	656475	1117.85	375638	683.38	789058	514934	788.36	544448	516385	467833	521617	1214.33	1268.76	1292.23	1463.04	1516.34	1130.5	2292	2169.06	2542.08	1940.28	1768.44	1565.89	1101.56	1089.4	1268.81	1388.08	1139.23	1201.38	1505.85	1418.63	1441.41	1401.43	1587.81	1602.21	1623.63	1306.39	1697.79	1423.89	3053.48	1445.04	1700.39	2846.84	3201.52	3263.03	1880.95	1987.5	1526.04
CRO_T100584	659132	81229	106181	516719	188414	219413	852726	650406	428948	0	0.219758	0.24134	0.900827	0.218581	0.382327	41948	327183	807244	805331	680388	631661	343192	574273	406622	0	168623	0.361857	0.82916	0.648642	0	125595	0	0.371215	235505	0.739593	0.678695	0.387348	0	0.307349	134758	0.843592	15669	818457	360094	155369	32497	458177	322755	437668
CRO_T100585	470672	488016	407093	415796	629118	571693	945828	462211	474797	912846	967789	900653	799762	911829	945544	538724	526131	612212	609502	658413	616718	511013	463107	567476	40.52	417257	432862	111966	104337	102133	855768	726285	745935	153503	183813	871845	973993	158.25	164072	150641	779513	156959	842738	800729	688109	879089	778459	640268	55141
CRO_T100587	0	0	0	0	0	0	0	0	0	0	0	0	0	0	0	0	0	0	0	0	0	0	0	0	0	0	0	0	0	0	0	0	0	0	0	0	0	0	0	0	0	0	0	0	0	0	0	0	0
CRO_T100588	130169	252807	407142	0	22757	283505	0.614072	0	132224	410498	387333	519646	121511	119905	0.465559	368749	306346	179899	0.583766	214322	195495	0.334789	276073	0.766505	0.320126	0.395025	0	0.725856	0.75331	0	0	100813	0.42468	193805	0	123482	0	0	0	0	0	0.414319	0.405416	228299	0.565154	0.937027	102566	0	159532
CRO_T100589	251157	241164	0.865673	430362	129278	154884	700774	180747	0.747247	162032	0.63068	226008	392459	194171	413561	0	0.42136	0	0	0	0	0	0	0	317251	248692	106373	590997	286692	317616	301874	514713	0	0.490529	200927	0.519572	176111	0.510297	0	0	0	0.530185	0	0	0.560848	0.731414	0	0	0
CRO_T100590	97228	735019	376492	686426	137257	194909	0.734818	368261	599693	103374	117898	0.670514	166532	144737	110113	152529	128848	642502	116815	319472	100761	107806	283784	281594	285719	130969	359809	471393	343684	360188	13402	231465	0.715984	275869	293124	101463	0.6383	110982	110818	26787	122546	229709	103894	243635	23861	198323	248041	133131	113152
CRO_T100591	0.0715052	0.126258	0	0.0750628	0.171244	0	0.210893	0	0	0.142467	0.25062	0.38427	0	0.33373	0	0.261122	0.182103	107434	0.280526	0.110485	0.148718	0.754303	0.139663	0.121815	0	0	0	0	0.176518	0.346884	0	0	0	0	0	0	0	0	0	0	0	0	0	319119	24361	273195	0	0.155871	0.118505
CRO_T100592	0.0591836	0.191266	0	0	0.06862	0	0	0	0	352448	31191	470563	143399	122823	108509	0.719228	101176	0.741225	0.722097	0.25033	128214	0.638229	11298	0.855077	0	0.410604	0.382502	0.945589	0.900556	164909	0.178538	0.872645	0.378121	0	1.12	0.931105	313998	0.17855	0.502875	0.184625	0.222978	115964	0.652655	0.136211	0.604487	0.177103	0.147503	0	0.355704
CRO_T100593	420784	377208	223367	265261	18161	132839	136369	220037	194367	46724	46644	476906	264056	259812	258334	425601	321779	670155	862597	672294	139618	199209	354732	574235	144616	193566	11588	185567	192051	243122	990205	854882	117282	14094	210498	102954	196551	825944	133394	194558	10523	114659	244096	162484	125718	222571	261732	239828	127547
CRO_T100594	0	0	0	0	0	0	0	0	0	0	0.33929	0	0	0	0	0	0	0	0	0	0	0	0	0	0	0	0	0	0	0	0	0	0	0	0	0	0	0	0	0	0	0	0	0	0	0	0	0	0
CRO_T100595	0	0	0	0	0	0	0	0	0	0	0	0	0	0	0	0	0	0	0	0	0	0	0	0	0	0	0	0	0	0	0	0	0	0	0	0	0	0	0	0	0	0	0	0	0	0	0	0	0
CRO_T100596	0	0	0	0	0	0	0	0	0	0	0	0	0	0	0	0	0	0	0.0508358	0	0	0	0	0	0	0	0	0	0	0	0	0	0	0	0	0	0	0	0	0	0	0	0	0	0	0	0	0	0
CRO_T100600	421921	361231	420494	347843	994354	929006	601215	273981	257837	451982	443008	443158	515528	513701	488485	35873	327162	287815	224443	245493	251455	181288	233873	233937	631076	687773	725407	652808	674943	616645	681644	611852	572988	759604	710614	551436	526822	644757	578336	830252	763202	643104	364541	25541	206421	172954	321885	289761	243396
CRO_T100601	767809	821938	426661	654119	394941	323807	487379	794792	10531	760731	102559	776869	231547	204037	292053	264469	356323	344351	345589	234095	421181	240601	448497	334238	114559	982003	797283	171684	116981	14097	823218	117647	736312	750999	590426	579328	115901	74213	578001	372442	0	522818	253202	0	0	0	608515	682105	419382
CRO_T100602	203831	0.502134	0.516004	100196	0.254296	0.22941	0.165059	0.418218	257725	0.579767	0.189172	0.193186	0.549847	0.396695	0.183073	0	0	211661	0.45299	0.51909	0.661279	0	0.809691	0.183203	0	0	0.321813	0	0	0.275265	0	0.259203	0	0	0	0	0.357239	0	0	0	0.758785	0	0	0.215865	0	0.6093	0	0	0
CRO_T100604	0.225922	0	0	0	0	0	0	0	0	0	0	0	0	0	0	0	0	0	0	0	0	0	0	0	0	0	0	0	0	0	0	0	0	0	0	0	0	0	0	0	0	0	0	0	0	0	0	0	0
CRO_T100605	0	0	0	0	0	0	0	0	0	0	0	0	0	0	0	0	0	0	0	0	0	0	0	0	0	0	0	0	0	0	0	0	0	0	0	0	0	0	0	0	0	0	0	0	0	0	0	0	0
CRO_T100607	0	0	0	0	0	0	0	0	0	0	0.177578	0	0	0	0	0	0.238233	0	0	0	0	0	0	0	0	0	0	0	0	0	0	0	0	0	0	0	0	0	0	0	0	0	0.207234	0	0	0	0	0	0
CRO_T100608	0.425363	124012	0.9761	0.727974	0	0.796945	0.473921	0	0	733683	133716	116096	130354	692168	64613	217062	160631	962124	244665	252592	198007	185087	244399	321835	750603	100736	864497	14731	618466	82731	947343	892363	111837	298811	704998	493928	502207	165477	130456	180149	125911	133465	519822	295446	331927	435204	485879	327548	243706
CRO_T100610	315339	231884	354151	0.917981	134822	102318	0.583001	126533	249545	195831	132133	220722	275706	318006	242935	246426	197947	343414	269618	256955	204697	229518	285948	321841	0.715818	110146	0.629889	585537	77593	399631	0.422354	0.290463	0.46045	751057	940929	279864	339419	100266	977534	974087	0.734163	847282	119497	310776	356241	771278	647752	876792	857096
CRO_T100611	692614	914237	922776	533993	671255	579517	562098	683348	640544	14719	184673	18887	163565	162151	155309	189497	187445	182785	249604	20984	196858	212269	252865	235199	845996	942862	122946	111822	109889	119594	107439	112716	115402	134252	129961	111944	121096	115255	14064	109347	151263	149872	26878	129745	161956	177413	110353	146459	130554
CRO_T100612	0	0.0545745	0	0	0	0	0	0	0	0	0.0545118	0	0.2107	0.0566449	0	0.0720737	0.0778613	0.124808	0.13571	0.252895	0.213292	0.164488	0.0638341	0.174155	0	0	0	0	0	0	0	0	0	0.0853695	0.0868981	0	0	0	0	0	0.110702	0	0.14477	0.663933	0.723779	0.382975	0.160277	0.076422	0.13502
CRO_T100613	0	0	0	0	0	0	0	0	0	0	0	0	0	0	0	0	0	0	0	0	0	0	0	0	0	0	0	0	0	0	0	0	0	0	0	0	0	0	0	0	0	0	0	0	0	0.209905	0	0	0
CRO_T100614	0	0	0	0	0	0	0	0	0	0	0	0	0	0	0	0	0	0	0	0.0775809	0	0	0.114896	0	0	0	0	0	0	0	0	0	0	0	0	0	0	0	0	0	0	0	0	0	0	0	0	0	0
CRO_T100615	0.0832538	0	0	0	0	0	0	0	0	0	0	0	0	0	0	0.172897	0	0	0	0	0	0	0	0	0	0	0	0	0	0	0	0	0	0	0	0	0	0	0	0	0	0	0	0	0.221303	0	0	0	0
CRO_T100616	0.0591142	0	0	0	0	0	0	0	0	0	0	0	0	0	0	0	0.281271	0.330058	0.12586	0.0777824	0.256675	0.296613	0.341739	0	0	0	0	0	0	0	0	0	0	0	0	0	0	0	0	0	0	0	0.11826	0.282987	0	0.151893	0	0	0.107003
CRO_T100617	0.0253812	0	0	0	0	0	0	0.133456	0.0906568	0	0	0	0	0	0	0	0	0	0	0	0	0	0	0	0	0	0	0	0	0	0	0	0	0	0	0	0	0	0	0	0	0	205504	0	0.114004	0.19466	0	0	0.893663
CRO_T100618	0.300487	0.0969936	0.126808	0.0779609	0.0832062	0.0124329	0.0357489	0.482284	0.383792	0.0214088	0	0.0425161	0.0601999	0.0431063	0.0988377	103396	0.892762	152549	113103	0.933764	104006	111707	154314	0.814194	0.0706672	0.133173	0.106381	0.334227	0.381593	0.603729	0.0667698	0.0857602	0	685924	629396	790383	936293	730916	766966	553755	0.749118	646945	312416	179235	159525	0.979209	682004	531227	624405
CRO_T100619	299534	291446	235329	268864	145266	146166	151958	226019	248015	64213	691881	655281	463665	414984	38837	358849	307063	470747	339554	352158	316282	253618	330736	362606	448811	418867	521087	413348	449626	474267	31596	388378	341515	421504	469449	499582	519542	353067	333295	328832	57196	451677	279884	380227	487159	484177	250173	25011	20246
CRO_T100620	0	0	0	0	0	0	0	0.0775148	0.147798	0	0	0	0	0	0	0	0	0	0	0	0	0	0	0	0	0	0.161009	0	0	0	0	0.131837	0	0	0	0	0	0	0	0	0	0	0.148167	0	0	0.201579	0	0	0
CRO_T100621	0	0	0	0	0	0	0	0	0	0	0	0	0	0	0	0	0	0	0.289421	0	0	0	0.504189	0	0	0	0	0	0	0	0	0	0	0	0	0	0	0	0	0	0	0	0	0	0.0225879	111727	0	0.139789	0
CRO_T100622	0	0	0	0	0	0	0	0	0	0	0	0	0	0	0	0.970356	104571	0	103006	0.567854	0.951648	0.550162	0.857221	0.390682	0	0	0	0	0	0	0	0	0	304343	0	0	0	0.633215	230368	0	0	0	0	0.462555	0.511183	0.627249	0	0	0
CRO_T100623	337439	224084	210869	18.72	25021	208586	309323	234112	27.61	939737	677751	86831	119679	112511	116405	110273	130031	272323	100024	678188	980503	157786	142451	190018	202317	145843	122186	21372	276864	256986	165647	173749	187518	344966	302041	226614	127214	387967	317657	35252	958036	343633	112309	290621	35736	243374	454769	620176	442888
CRO_T100624	512808	66149	381675	408941	586468	640986	655408	342726	366603	580093	56411	538622	718903	657871	594528	467685	358603	960494	495644	592838	437077	407485	35932	424616	435796	660274	507009	485097	487519	384671	382796	30686	521401	313089	353897	725107	792763	388272	372347	257925	839778	333188	146142	177542	225608	246833	269319	254756	12867
CRO_T100626	304613	299517	146043	20899	838926	893149	61306	515893	395753	127175	771375	989342	178462	130909	114425	68229	641711	175116	279242	314958	297667	448452	433564	376648	357871	373186	428562	0	0.298294	456117	343241	476579	270339	0	0.317231	0	0.370185	0.321601	32285	287607	345986	358995	161107	323738	179715	204548	336342	571257	445731
CRO_T100629	236609	235416	238691	374294	486233	385671	588952	258877	552705	772412	104083	71271	17698	216226	21975	936225	784392	295642	420353	515884	478192	693549	571893	587931	929263	893274	100155	513712	338405	344134	710696	734875	634256	178424	0.913101	189393	282177	16674	205303	289276	446827	0.935978	693644	109926	865336	537659	10991	140778	165912
CRO_T100630	0	0.0913502	0	0	0.0611159	0	0	0	0.379566	0	0	0.132443	0	0	0.0951019	0.225456	0.264995	0	0	0.0716037	0	0.26875	0.313244	0.0905106	0	0.568466	0	0	0	0	0	0.225228	0.155032	0	0	0	0	0	0	0	0	0	0	0	0	0	0.422705	0	0.165675
CRO_T100631	0	0	0	0	0	0	0.188661	0	0	0	0	0	0	0	0	0	0	0	0.251109	0	0.517704	0	0	0.449017	0	0	0	0	0	0	0	0	0	0	0	0	0	0	0	0	0	0	0	0.50198	0	0.308975	0	0	0.53465
CRO_T100632	0	0.119968	0.0902173	0.0719743	0.178052	0.0806646	0	0	0.0910921	0	0.125264	0.128662	0	0.13231	0	0	0	0.630031	0.154594	0	0	0	0	0	0	0	0	0	0	0	0	0	0	0	0	0	0	0	0	0	0	0	0	0	0	0	0	0	0
CRO_T100633	0	0	0	0	0.25661	0	0	0	0	0	0	0	0	0	0	189913	10233	0	0.673156	222274	0.931256	215349	209713	191155	0	0	0	0	0	0	0	0	0	0	0	0	0	0	0	0	0	0	0	0	0	0.571864	0	0	0
CRO_T100634	0.063404	0.201898	0.436619	0	0.0724112	0	0.0954383	0.823733	0.152477	0.218461	0	0.107681	0.102311	0.658734	0.101216	0	0	0	0.0657887	0	0	0	0.121364	0	0	0.339543	0.536423	0.153733	0.482715	0.152138	0	0.144031	0.733121	0.497923	0.84851	0.351952	0	0.173102	0.314649	0	105689	0.179373	0	0.131762	0	0.164029	0.143285	0	0
CRO_T100635	0	0	0	0	0	0	0	0	0	0	0	0	0	0.0960024	0	0	0	0	0	0	0	0	0	0	0	0	0	0	0	0	0	0	0	0	0	0	0	0	0	0	0	0	0	0	0	0	0	0	0
CRO_T100636	0.0470261	0.151953	0.0549922	0.0439923	0.538912	0.219869	190273	0.67896	0.654211	0	0	0	0	0	0	0.0499184	0.0541937	0.0831892	0.0236951	0.0294157	0.098917	0.114278	0.044195	0.0401625	0.392262	0.122773	0.0655074	0.27966	0.820466	0.334066	0.740771	0.264784	0.334237	0.180821	0.061417	0.318884	0.216929	0.441141	0.228306	0.313746	0.38474	0.130868	760728	0.290948	0.161981	0.183676	0.481821	0	0
CRO_T100637	0.128261	0.115144	0.18208	0.225945	0.0980768	0.0736013	0.0632638	0.25854	0.169822	0.352644	0.22034	0.250399	0.283891	0.303722	0.207446	0.281369	0.336745	0.802762	0.254454	0.654874	0.216733	36241	122451	108893	0.837481	0.356163	0.71363	0.831257	11638	149616	0.0395494	0.563557	0.296564	0.7364	0.0806427	0.45391	0.973326	0.367091	0.405821	0.529185	0.343597	0.58331	0.119449	50816	569797	592126	0.438502	0.223394	0.221461
CRO_T100638	0.032095	0	0	0	0.0373218	0	0	0.0407005	0	0.250206	0.2475	0.40008	0.223911	0.133737	0	0	0.0939465	0	0	0	0	0	0	0	0	0	0	0	0.253403	0	0	0	0	0	0	0	0	0	0	0.18018	0	0	0	0.108731	0.678585	0	0	0	0.11957
CRO_T100639	208094	213284	122238	18274	897283	860108	974551	152091	155379	15179	143917	132399	165568	159181	148238	200622	198054	291566	163763	196979	165844	186068	208041	205721	202599	19.31	181697	173671	200508	19414	178223	175969	191102	165755	17997	139144	147878	127649	122135	131637	174991	147504	973723	137859	118315	129622	112291	131546	942483
CRO_T100640	239173	139892	101037	114222	105538	141292	0.892558	203272	137474	111752	103688	0.983077	123086	104877	113277	618302	492795	539503	813435	381536	920358	538425	364946	690307	5.26	549273	814993	745382	524448	582035	764453	76342	732085	10481	116162	499534	11454	917669	151069	110145	556847	145557	225568	0.463204	0.380964	0.548803	642618	649033	313209
CRO_T100643	0	0	0	0	0	0	0	0	0	0	0	0	0	0	0	0	0	0	0	0	0	0	0	0	0	0	0	0	0	0	0	0	0	0	0	0	0	0	0	0	0	0	0	0	0	0	0	0	0
CRO_T100644	0	0	0	0	0	0	0	0	0	0	0	0	0	0	0	0	0	0	0	0	0	0	0	0	0	0	0	0	0	0	0	0	0	0	0	0.132134	0	0	0	0	0	0	0	0	0	0	0	0	0
CRO_T100646	0.481935	0.502757	0.500869	0.311596	0.267262	0.319941	0.0584121	0.399271	101073	0.856161	126099	139405	106489	0.940839	0.399615	0.770719	159191	251218	132784	0.848511	111676	375072	397441	470131	0.649916	0.876074	0.893172	177141	192187	200772	217063	197645	155682	139566	187308	254338	287361	132786	114285	0.518121	0.362354	184682	0.226864	118621	125534	141229	0.539785	177938	0.863479
CRO_T100648	0	0	0	0	0	0	0	0	0	0	0	0	0	0	0	0	0	0	0	0	0	0	0	0	0	0	0	0	0	0	0	0	0	0	0	0	0	0	0	0	0	0	0	0	0	0	0	0	0
CRO_T100651	482385	398818	329964	354356	52724	526268	849741	539559	382178	117796	116654	126032	904647	840385	84327	771494	767276	834446	848404	758527	808509	791298	107629	935671	920259	829249	911667	959465	105232	11.14	651787	784675	699258	110879	10922	760054	819081	921559	799523	925253	775171	930789	761323	265265	324199	48077	466926	450544	288226
CRO_T100652	531896	725538	0.622132	229872	0.635985	0.87966	139117	5229	401905	0.880481	103889	0.984957	178835	207258	227599	237972	106701	185245	0.888697	0.707705	0.619926	158761	0.877468	195764	0.783524	125718	133482	108847	293717	222004	0.688542	10304	167998	284658	280012	129796	0.939778	128462	0.847955	237528	0.849915	132452	238019	135787	0.920833	133089	159855	246452	290379
CRO_T100653	0.0914737	0.0485463	0.0720326	0.0281822	0.176385	0.0633238	0.137806	0.155942	0.177468	0.415657	0.435527	0.269794	0.81692	0.385288	0.353762	0	0	0	0	0.0471669	0.0631268	0	0	0	0	0.0829807	0	0	0.0798045	0.15214	0.247839	0	0	0.0819938	0	0	0.297235	0	0	0.085243	0.313332	0.264268	0.0753834	0	0.288793	0	0	0	0.114366
CRO_T100655	0	0	0	0	0	0	0	0	0	0.251201	0	0	0	0.256744	0.220177	0	0	0	0	0	0	0	0	0	0	0	0	0	0	0	0	0	0	0	0	0	0	0	0	0	0	0	0	0	0	0	0	0	0
CRO_T100657	0	0	0	0	0	0	0	0	0	0	0	0	0	0	0	0	0	0	0	0	0.135826	0	0	0	0	0	0	0	0	0	0	0.626629	0	0	0	0	0	0	0	0	0	0	0	0	0	0	0	0	0
CRO_T100658	611137	128646	133112	570551	130883	138062	194206	109158	111763	0.304819	0.404465	0.275737	0.988246	131288	138095	187841	121209	212364	18903	153489	0.939656	0.751351	176222	250365	208521	316578	360432	325122	341207	35521	709284	570427	688889	535674	450651	483691	585254	605412	664587	425404	20348	540518	350573	180752	0.937681	129615	107276	862364	181824
CRO_T100659	0	0	0	0	0	0	0	0	0	0	0	0	0	0	0	0	0	0	0	0	0	0	0	0	0	0	0	0	0	0	0	0	0	0	0	0	0	0	0	0	0	0	0	136708	0.356945	133124	0	0	0
CRO_T100660	0	0	0	0	0	0	0	0	0	0	0	0	0	0	0	0	0	0	0	0	0	0	0	0	0	0	0	0	0	0	0	0	0	0	0	0	0	0	0	0	0	0	0	0	0	0	0	0	0
CRO_T100661	0.0705389	0	0.0569984	0	0.0747451	0	0	0	0	0	0.136657	0	0	0	0	0	0.0756975	0	0.161782	0	0.0734095	0	0	0	0	0.104813	0	0	0	0	0	0	0	0	0	0	0	0	0	0.106366	0	0	0	0	0.2615	0.430136	0	0	0
CRO_T100662	0.05796	0	0	0.216211	0	0	0	0.236318	0	0	0	0	0	0	0	0.122283	0.133351	0.845191	0.112997	0.137692	0	0.137543	0.110466	0	0	0	0	0	0.174453	0	0	0	0	0	0	0	0	0	0	0	0	0	0	0.134654	0	0.337998	0	0	0
CRO_T100664	0	0	0	0	0	0	0	0	0.13473	0	0	0	0	0	0	0	0	0	0	0	0	0	0	0.208626	0	0	0	0	0	0	0	0	0	0	0	0	0	0	0	0.614096	0	0	0	0	0	0	0	0	0
CRO_T100665	0	0	0	0	0	0	0	0	0	0	0	0	0	0	0	0	0	0	0	0	0	0	0	0	0	0.442698	0	0	0	0	0	0	0	0.436596	0	0	0	0	0	0	0	0	0	0	0	0.419168	0	0	0
CRO_T100666	0	0	0	0	0	0	0	529686	682198	105944	154638	211107	0.493476	0.528992	0.482866	0	0.688761	268113	0	0	0	0	0	0	0	0	0	0	0	0.741686	0	0	0	0	0	0	0	0	0	0	0	0	0	0.609328	0	0.769817	0	0	0
CRO_T100667	0	0	0	0	0	0	0	0	0	0.0532832	0.103619	0.0528884	0	0	0.0984446	0	0.0716369	0	0	0	0	0	0	0.05352	0	0	0	0	0	0	0	0	0	0	0	0.17265	0	0	0	0	0	0	0	0	0	0	0	0	0
CRO_T100668	0	0	0	0	0	0	0	0	0	0	0	0	0	0	0	0	0	0	0	0	0	0	0	0	0	0	0	0	0	0	0	0	0	0	0	0	0	0	0	0	0	0	0	0	0	0	0	0	0
CRO_T100669	0	0	0	0	0	0	0	0	0	0	0	0	0	0.155632	0	0	0	0	0	0	0	0	0	0.440682	0	0	0	0	0	0	0	0	0	0	0	0	0	0	0	0	0	0	0	0	0	0	0	0	0
CRO_T100670	125154	966796	112057	751933	10571	941319	957501	117675	104918	389811	387942	389146	272578	258413	262255	27236	271272	179041	247658	246103	243169	29473	27193	301765	203833	190905	193035	212572	155519	181303	161098	160074	166101	201213	19468	200084	183084	177737	190294	186893	270349	188219	317317	317031	293258	283563	169158	230781	230451
CRO_T100671	325126	266706	372276	520216	387744	53449	481371	545453	638029	440726	268039	274439	0.513215	220061	150654	232643	143262	990267	188484	136143	0.977818	0.753722	205519	133809	584271	16911	180833	115926	324918	231406	256593	182294	0	125085	0.42697	441636	149694	216876	0.789009	0.866533	265753	0.901315	188023	0.633701	0	0.80061	104829	0.995916	115655
CRO_T100672	0.0410148	0.0897952	0.0483985	0.0653006	0.0630077	0.0145611	0	0.034421	0	0.0230127	0	0	0	0	0	254663	196777	62473	239101	262322	231878	274226	276668	359314	0	0	0	0	0	0	0	0	0	0	0	0	0	0	0.0331933	0	0	0	0	0	0	0	0.16092	0.122214	0.106216
CRO_T100673	354843	504161	53549	548769	252371	298473	324233	576754	321957	138332	181583	0.460317	498168	531487	370052	263671	226706	487588	441594	151118	177221	0.885984	44153	379271	129857	710997	108285	13451	116158	175025	184496	216556	179865	628289	713627	257374	0.419873	256215	492615	328118	48797	443931	140557	0	0.52076	123267	261974	418359	133376
CRO_T100674	0	0	0	0	0	0	0	0	0	0	0	0	0	0	0	0.42726	0	0	0.100645	0.0140118	0.31117	0	0.355785	0.162912	0	0	0	0	0	0	0	0	0	0	0	0	0	0	0	0	0	0	0.136315	293932	15032	200644	0	0	0.217219
CRO_T100675	157974	152109	156986	217314	127381	981459	698218	176463	210653	204999	182924	203859	118394	946319	922858	158481	175392	229177	13107	20946	143469	118202	18932	175802	110834	628013	115316	927965	854553	109122	464421	985556	910369	680994	696464	670263	395115	344137	486131	688225	977561	114157	149409	16338	721214	175001	975541	995681	184638
CRO_T100676	293196	305716	164195	861085	144564	159324	122024	184245	111003	62487	488592	647207	441513	393708	378043	746618	653407	491921	610726	796132	661281	629052	627326	69945	416859	423664	428067	370129	35784	38.56	234159	306658	273901	336393	345547	343382	369726	291912	296786	304318	360256	324057	541032	458745	332601	423562	369492	401732	312138
CRO_T100677	0	0.206423	0	0	0	0	0	0.483134	0	0	0	0	0	0	0	0.273673	0	0	0	0	0	0	0	0	0	0.320916	0	0	0.405703	0	0	0	0	0	0	0	0	0	0	0	0	0	0	0	0	0	0	0	0
CRO_T100678	0	0	0	0	0	0	0	0	0	0	0.11417	0	0	0	0	0	0	0	0.0865772	0.105545	0	0.117017	0	0.0742355	0	0	0	0	0	0	0	0	0	0	0	0	0	0	0	0	0	0	0	0	0	0.104234	0	0	0
CRO_T100680	270207	372349	847561	304479	371353	347149	100023	310352	41975	313348	290541	297926	335002	519818	581978	0.581836	0.157377	0.253903	130524	0.169791	121378	0.413376	0.451285	0.410539	585088	698193	691853	218515	261266	259295	843357	973986	754105	123511	132213	113099	759326	906464	10274	113519	167505	108145	10.41	0.927351	149478	128326	32662	210782	278277
CRO_T100681	0	0	0	0	0	0	0	0	0	0	0	0	0	0	0	0	0	0	0	0	0	0	0	0	0	0	0	0	0	0	0	0	0	0	0	0	0	0	0	0	0	0	0	0	0	0	0	0	0
CRO_T100683	0	0	0	0	0	0	0	0	0	0	0	0	0	0	0	0	0	0	0	0	0	105416	0	0	0	0	0	0	0	0	0	0	0	0	0	0	0	0	0	0	0	0	0	0	0	0	0	0	0
CRO_T100684	0	0	0	0	0	0	0	0	0	0	0	0	0	0	0	0.421449	0	0	0.235588	0.417205	0	0	0.128096	0.639161	0	327987	0	0	0	0	0	0	0	0	0	0	0	0	0	0	0	0	102257	0.505421	0.522229	0	143601	0.454756	0.888566
CRO_T100685	0	0	0	0	0	0	0	0	0	0	0	0	0	0	0	0	0	0	0	0	0	0	0	0	0	0	0	0	0	0	0	0	0	0	0.109333	0	0	0	0	0	0	0	0	0	0	0	0	0	0
CRO_T100687	0	0	0	0	0	0	0	0	0	0.333815	0.164784	0	0.150847	0	0	0	0	0	0.174413	0.163601	0	0.00142127	0.284615	0	0	0	0	0	0	0	0	0	0	0	0	0	0	0	0	0	0	0	0.739186	0	0	0	0	0	0
CRO_T100688	0	0.0982891	0	0	0	0	0	0	0	0.0884104	0.521034	0.327393	0.0536797	0.179992	0.12202	0	0	0	0.141718	0.0872172	0.0891659	0	0	0.047492	0	0	0	0	0	0	0	0.0782737	0	0.135128	0	0	0	0	0	0.212365	0	0	0.409088	0	0	0.0759811	0.0970147	0	0
CRO_T100690	247012	242655	220767	164505	133431	118283	978768	183743	17729	72122	640382	704416	550758	560845	550427	288642	238423	312258	320103	198431	256107	198725	283504	305548	502465	498938	50857	637851	633586	626871	426388	387122	475114	420593	474993	58521	583201	298681	35107	386699	915465	294058	683989	11828	109905	153237	346394	375536	243385
CRO_T100691	0	0.0631954	0	0	0	0	0	0	0.234294	0.138934	0	0	0	0	0	0	0	0	0	0	0	0	0	0	0	0	0	0	0.205181	0	0	0	0	0	0	0	0	0	0	0	0	0	0.157351	0	0	0	0	0	0.0714264
CRO_T100693	0	0.264625	0.41989	0	0.625596	0.56366	0.813388	0	102919	0	0	0.341863	130177	0.604538	152379	290984	230707	564229	502894	349408	285079	0.772907	302117	211449	0	331689	0	0.248694	0	0	0	0.0159499	0	295734	0	0	0	0	0	0	0	0	0	0.443718	0.456364	0	0	0	0
CRO_T100694	0.104998	0.163716	0.124915	0	0	0	0.0793192	0	0	0	0	0	0	0	0	0.996056	0.95132	0.392997	0.356805	0.255135	0.109372	0.253001	0.499979	0.359064	0.144176	0	0	0	0.129664	0	0	0	0.435037	0	0	0	0	0	0	0	0	0	0.190606	0	0	0	0	0.115548	0
CRO_T100695	0	0	0	0	0	0	0	0	0	0	0	0	0	0	0	0	0	0	0	0	0	0	0	0	0	0	0	0	0	0	0	0	0	0	0	0	0	0	0	0	0	0	0	0	0	0	0	0	0
CRO_T100696	0	0	0	0	0.155982	0	0	0	0	0	0	0	0	0	0	411042	0.764929	0.806137	0.470838	0.335289	0.140944	0.811916	16347	0.685679	0	0	0	0	0	0	0	0	0	0	0	0	0.212661	0	0.167407	0	0	0	0.131314	0	0	0	148009	181183	0.601383
CRO_T100697	0	0	0	0	0	0	0	0	0	0	0	0	0	0	0	0.399449	0.0616513	0.477992	0.0808644	0.0330893	0	0.1936	0.151937	0.0461401	0	0	0	0	0	0	0	0	0	0	0	0.0772816	0	0	0	0.149331	0	0	0	0	0	0	0.414171	0.222198	0
CRO_T100699	0	0	0	0	0	0.0370653	0	0	0	0.0542328	0.0522285	0	0	0	0	0	0	0	0	0	0	0	0	0	0	0	0	0	0	0	0	0	0	0	0	0	0	0	0	0	0	0	0	0	0	0.0973258	0	0	0.0691635
CRO_T100700	0	0	0	0	0	0	0	0	0	0	0	0	0	0	0.423764	0	0	0	0	0	0	0	0	0	0	0	0	0	0	0	0	0	0	0	0	0	0	0	0	0	0	0	0	0	0	0	0	0	0
CRO_T100701	0	0	0	0	0	0	0	0	0.539102	0	0	0.274188	0	0	0	0	0	0	0	0	0	0	0	0	0	0	0	0	0	0	0	0	0	0	0	0	0	0	0	0	0	0	0	0.312168	0	0	0	0	0
CRO_T100702	0.386557	0.298221	0	0.177365	0.872755	0.34547	0.512012	0	0.108583	118266	686131	106371	112403	944536	533751	931725	110758	210272	598079	916905	430419	464431	75858	737056	205189	179229	188248	265921	255551	468614	105507	524221	323044	230972	255739	291977	163655	14841	192385	172999	468158	237368	465821	56333	479988	660528	771412	581518	265082
CRO_T100703	0	0.207564	0	0	0.161412	0	0	0	0.673238	0	0	0	0	0.261813	0	0	0	0.527472	0	0	0	0	0	0	0	0	0	0	0	0	0	0	0	0	0	0	0	0	0	0	0	0	0	0	0	0	0	0	0
CRO_T100704	0.279149	0	0	0	0	0	0.143034	0.257448	0	0	0	0	0	0	0	0	0	0	0	0	0	0	0	0	0	0	0	0	0	0	0	0	0	0	0	0	0	0	0	0	0	0	0	0.80084	188991	0.998559	0	0	0
CRO_T100705	498953	619121	18951	612592	182872	264305	699914	380499	359037	272909	25674	258952	127967	153081	152079	0.451115	412329	0.427722	0.537569	119026	199185	102804	280959	126712	893835	625873	476495	478552	763779	663214	922538	978012	173742	463976	472994	505448	224244	705593	389618	952216	239494	503506	673837	0.657198	0.47901	0.137963	340834	102529	377455
CRO_T100706	659803	890627	247175	515624	269757	489326	103186	453159	291477	198358	194598	21.82	105246	117282	118974	11087	726305	192739	133899	210919	289819	285614	448601	210214	622692	788139	381077	279707	558747	518391	656814	812275	924801	439654	267954	597783	352677	531528	369572	723441	218106	415356	118591	219916	152871	0.704336	486916	272942	339562
CRO_T100707	359721	796514	256706	376573	154491	20516	299939	388393	41152	354155	153165	196028	366582	235779	286961	333051	243167	414692	358645	472496	511309	822762	388446	454574	385234	0.603966	348072	386421	174063	16529	183281	655984	264561	635574	304978	378545	356415	147164	676293	247581	0	326778	400455	273993	258033	225882	405402	291019	209692
CRO_T100708	138866	168399	127296	271178	100666	775843	102099	194007	264104	155933	174539	155015	157479	158376	185664	611102	424391	590752	59868	766379	684005	639731	68757	554664	237778	258729	24686	224434	158374	205366	213459	186444	208028	181718	154251	101541	143177	165828	129052	160414	185398	160248	114389	712157	112136	896124	18574	166037	106399
CRO_T100709	22486	295896	129695	194513	106352	131228	128559	182432	208622	229935	23819	235757	240472	207842	202468	138794	145791	126119	161692	168263	166688	127848	144552	158978	319916	32599	320384	255988	283826	271349	232193	262275	272777	253148	284705	20379	196268	232974	227202	241776	199356	248539	158092	815077	799253	123424	188424	166772	216739
CRO_T100710	807671	857715	686042	864781	660073	669825	607488	668967	722254	720843	839857	761898	703185	739626	772989	823701	709956	541744	688367	760383	915845	802203	791459	74464	719576	637043	537439	49437	614525	560926	788658	515798	745044	754738	569983	933102	963391	911892	891707	857656	597391	847346	114636	160581	115016	10663	794533	810953	669735
CRO_T100712	0	0	0	0	0	0	0	0	0	0	0	0	0	0	0	0	0	0	0	0	0	0	0	0	0	0	0	0	0	0	0	0	0	0	0	0	0	0	0	0	0	0	0	0	0	0	0	0	0
CRO_T100713	139271	13191	461706	917881	103385	120483	205364	139507	178927	267132	285359	251563	792831	895092	798718	115916	974748	674377	610211	554772	566477	531778	630402	860895	179961	171126	204621	131842	797385	100697	241196	241215	226884	172035	195839	118704	153747	230238	374672	298179	317173	303398	654202	692351	862273	638886	588945	566977	210745
CRO_T100714	58942	622305	213324	337995	283008	388654	276738	671213	543197	452622	556964	559302	398715	392548	440283	664579	625202	62843	691864	524641	774622	631441	652926	583217	517438	508087	463316	918265	107713	960332	664595	567598	856921	327775	368477	12732	307007	346532	318885	3535	147785	328588	870881	118326	127176	117714	459884	466659	620022
CRO_T100715	272959	318742	180238	329356	148724	110415	618103	256529	314513	156308	15.92	136059	20957	208212	221511	143484	17013	187306	145144	133274	112957	130393	141044	173908	270257	218924	228396	326734	250682	245901	205543	170305	168946	187484	251131	265964	22192	219479	17754	166271	220622	204749	115915	11.61	989098	151879	164009	136959	153321
CRO_T100717	0.204521	0	0.689812	0	205149	237581	0	0	0	0	0	0	0	0	0	0.000263574	0	0	0.33519	0	1.45E-07	0.178401	0	0	0	0	0	0	0	0	0	0	0	0	0	0	0	0	0	0	0	0	0	0	0	0	0	0	0
CRO_T100719	0	0	0	0	0	0	0.143721	0	0.165609	0	0	0.0788215	0.0741105	0	0.0730919	0	0	0	0	0	0	0	0	0	0	0	0	0	0	0	0	0	0	0.118844	0	0	0	0	0	0	0	0	0	0	0	0.122515	0	0	0.0885206
CRO_T100720	0	0	0	0	0	0	0	0	0.112194	0	0	0	0	0	0	0	0	0	0	0.241383	0	0	0	0	0	0	0	0	0	0	0	0	0	0	0	0	0	0	0	0	0	0	0	329177	267379	312983	0	0	0
CRO_T100721	0	0	0	0	0	0	0	0	0	0	0	0.0452305	0	0	0	0	0	0	0	0	0	0	0	0	0	0	0	0	0	0	0	0	0	0	0	0	0	0	0	0	0	0	0.098314	38625	322446	472671	0	0	0.0452249
CRO_T100722	596459	408375	434196	351675	412428	271127	341695	414984	11099	0	0	0	0	0	0	0.337408	0.36361	136673	0.159462	0.592356	0.992709	11478	178842	0.815078	0	0	0	0	0	0	0	0	0	0	0	0	0	0	0	0	0	0	0.636288	0.643351	0.355493	0.406401	0	0.337027	0.293541
CRO_T100723	0	0	0	0	0	0	0	0	0	0	0	0	0.0920052	0	0	0.390226	0	0.588547	0.11171	0	0	0.131098	0.227806	0	0	0	0	0	0.296154	0	0	0	0	0	0	0	0	0	0	0	0	0	0	0	0	0	0	0.168216	0
CRO_T100725	0	0	0	0	0	0	0	0	0	0	0	0	0	0	0	0.237531	0.517537	105802	0.224764	0.553477	0.232892	0	0	116006	0	0	0	0	0	0	0	0	0	0	0	0	0	0	0	0	0	0	0	491997	761169	588437	0	0	0.202481
CRO_T100726	0	0	0	0	0	0	0	0	0	0	0	0	0	0	0	0	0	0	0	0	0	0	0	0.0774211	0	0	0	0	0	0.445995	0	0	0	0.250334	0	0	0	0	0.592652	0	0	0.26746	0	211967	154136	363438	0.382869	0.320876	0.105963
CRO_T100727	0	0	0	0	0	0	0	0	0	0	0	0.263283	0	0	0	0	0	0	0.459985	0	0.586889	103451	0.268103	0.122233	0	0	0	0	114305	0	0	0	0	0	0	0.416936	0	0	0	0.810748	0	0	0	0	0.769549	0	0	0	0
CRO_T100728	0	0	0	0	0	0	0	0	0	0	0	0	0	0	0	0	0	0	0	0	0	0	0	0	0	0	0	270225	113608	107882	0	0	0	0	0	0	0	424653	0.551755	18179	0	126058	0	147236	117335	224176	104593	0	0
CRO_T100729	0	0	0	0	0	0	0	0	0.257303	0	0	0	0	0	0	0	0	0	0	0	0	0	0	0	0.619917	0	0	0	0.282394	0.26622	0	0	0	0.583567	0	0.619864	0	121111	0.276125	0	0	0.31385	0	201464	196383	218225	0	0	0
CRO_T100730	0	0	0	0	0	0	0	0	0	0	0	0	0	0	0	0	0	0	0	0	0	0	0	0	0	0	0	0	0	0	0	0	0	0	0	0	0	0	0	0	0	0	0	0	0	0	0	0	0
CRO_T100731	0	0	0	0	0	0	0	0	0	0	0	0	0	0	0	0	0	0	0	0	0	0	0	0	0	0	0	0	0	0	0	0	0	0	0	0	0	0	0	0	0	0	0	0	0	0	0	0	0
CRO_T100732	129163	158349	116598	105642	154555	0.872031	0.502653	0.40679	171882	0.381565	0	0.287506	0	0	0	0.371171	0	0.742242	0	0.223303	0.717198	0	0.333538	0	0	0.443159	0.946771	0	0	0.808024	0.776249	0	0	0.436596	253369	0	0	0	0	136172	111374	0	0.357185	0.863494	234713	0.871373	0	0.366069	0.313175
CRO_T100733	199993	208035	182461	209.62	355145	313063	495451	477744	346508	101175	101564	105967	149815	155831	146635	832135	986161	924697	552647	173379	308752	182818	311478	249681	834039	77701	710113	547871	732884	66682	109869	103239	112599	796416	667964	421676	373358	852659	750626	86927	235508	73739	148799	209183	249453	183456	96.06	816552	811801
CRO_T100734	111417	684895	378459	330742	991553	771896	775713	130268	145284	173.45	199909	188521	870016	789039	763283	14358	17329	330803	160542	219232	63406	251748	730228	425452	317178	377694	318012	385795	625647	561807	301635	297983	267158	338721	408375	819926	880534	46876	407953	319403	148202	483951	120722	30297	259601	355961	264126	876857	777325
CRO_T100735	0	0	0	0	0	0	0	0.143711	0.135181	0	0	0	0	0	0	0	0.771995	178879	786815	0.287082	141397	163134	16772	438598	0	0	0	114103	118722	0.282024	0	0	0	0.616473	0	0	147275	160294	0.870296	0.315352	0	0	0	0	0	0	0	0.718995	0
CRO_T100736	232431	256992	192901	138892	190844	18564	190811	224116	179659	424651	396292	41565	315466	29682	290227	38598	397763	230107	375749	385181	361094	360058	414149	361004	222146	234873	216241	239629	270249	263788	190662	196249	222059	263618	259013	324552	327132	298282	310262	299168	282838	278204	538896	478354	40462	420874	401536	458081	413869
CRO_T100737	0	0.0274879	0	0	0	0	0	0.0223061	0	0.0309176	0.0302355	0	0.0291308	0	0	0	0	0	0	0	0	0	0	0	0	0	0	0	0	0	0	0	0	0	0	0	0.0568497	0	0	0	0	0	0	0	0	0.0491227	0	0	0
CRO_T100738	134148	194507	0.132735	490693	0.130158	0.156461	25943	634591	919776	0.0682431	0.0666492	0.0679417	366338	379138	297103	334829	215744	179556	400623	11078	452077	180269	206089	238402	17668	146146	111298	0.763217	160704	162025	188701	161156	227991	0.411958	0.421974	0	0	0	0	0.214011	0.130506	0	0.297357	151585	0.416861	0.378787	585048	290229	103909
CRO_T100740	0	0	0	0	0	0	0	0	0	0	0.418811	0	0	0	117699	0	0	0	0	0	0	0.659999	0.561681	0	0	0	0.318311	0.268598	126921	0	0	0	0	0	133428	0	0	0	0	0	0	0	0	530397	380761	777585	0.545984	0	0
CRO_T100741	0	0	0	0	0	0	0	0	0	0	0	0	0	0	0	0	0	0	0	0	0	0	0	0	0	0	0	0	0	0	0	0	0	0	0	0	0	0	0	0	0	0	0	4.70E-08	107596	0	0	0	0
CRO_T100743	148355	670636	210916	234135	0.609561	0.268158	0.786087	189226	480075	146599	237203	0.971464	0.908346	0.97372	133322	117645	0.633904	0	1112	0.34423	0.576884	133402	311786	0.947318	0	0	480088	0	0.718845	0.682614	0	129058	0	516574	528989	859823	353261	153541	139648	0	0	31905	334275	0.560797	327021	0.708505	185538	293781	307049
CRO_T100744	269222	245321	169684	184704	0.989436	11511	20761	354055	338637	122789	117065	11751	134497	149586	135335	149989	137633	196568	135979	106509	156676	199507	175042	289459	487102	452592	504912	106029	134996	109628	297914	163486	284596	146496	162162	229474	355015	158892	214745	958199	0.589111	182336	221592	348634	402585	503985	147605	907762	446268
CRO_T100745	555334	531569	475837	475991	539369	534988	338588	486002	474422	917772	951805	924728	732393	759579	834084	888197	936153	808742	851941	789286	953324	111461	96417	866995	803422	855588	944658	776189	711745	785833	61286	703923	699001	615499	617512	600397	715882	695086	602043	692388	690554	68372	990221	486028	528212	735896	76452	842555	654742
CRO_T100746	111625	906297	979895	706621	918693	771953	72178	821158	656524	121241	149749	153845	153027	144009	136415	151343	200476	233123	158484	142211	164238	166209	196552	171238	125686	116552	130481	151279	179544	227936	938768	122685	709318	190411	184149	268709	318075	176068	159457	153329	185116	172973	243544	25551	306796	432469	143719	135099	972307
CRO_T100747	0	0	0.0397714	0	0	0	0	0	0	0	0	0	0	0	0	0	0	0	0	0	0	0	0	0	0	0	0	0	0	0	0	0	0	0.0836223	0	0	0	0	0	0	0	0	0.0710621	0	0	0	0.0794356	0.075692	0.0655705
CRO_T100748	0	0	0	0	0	0	0	0	0	0	0	0	0	0	0	0	0	0	0	0	0	0	0	0	0.817162	0	0	0	0	0	0	0	0	0	0	0	0	0	0	0	0	0	0	0	0	107081	0	0	0
CRO_T100750	0.355973	0.86379	0.103699	0.529625	0.101776	0	0.0794976	0.232119	0.38409	0.0310968	0.0301675	0.0309161	0	0.0625128	0.0568916	0	0	0.190891	0.0183173	0.0677974	0.0377168	0	0	0.061374	0.20462	0.192775	0.153887	0	0.0458662	0	0.0488965	0.2058	0	946174	711229	517059	612706	513393	842187	434922	0.298044	927089	0	0.257966	0.324793	0.414544	290692	0.495069	0.0998362
CRO_T100751	466858	395172	0.650683	341628	0.206396	0.32537	0.770817	150436	176029	0.0428103	0	0	0.112211	0.281041	0.0339649	0.112553	0	0	0	0	0	0	0.0559057	0	0.919457	0.0601533	0.80696	0.117509	0.339771	0.126756	0.44527	0.81062	0.779527	0.301016	0	0.480979	0	0.118131	0.0562789	0.0646413	0.0795895	0.202669	0.12242	0	0	0.171123	118737	0.771017	118704
CRO_T100752	0	0	0	0	0	0	0	0	0	0	0	0	0	0	0	0	0	0	0	0	0	0	0	0	0	0	0	0	0	0	0	0	0	0	0	0	0	0	0	0	0	0	0	0	0	0	0	0	0
CRO_T100753	977968	920541	335266	476289	36149	29476	408623	951322	505632	440457	461811	435005	751199	79329	688428	172245	177797	323033	12756	0.762499	0.787843	0.824122	0.881368	19676	19742	17897	212849	223525	229253	197001	153538	162381	17724	416529	354317	264372	385146	455311	480056	298867	707048	47981	459725	159157	0.966244	0.946731	640968	521703	556492
CRO_T100755	0	0	0	0	0	0	0	0	0	0	0	0	0	0	0	0	0	0	0	0	0	0	0	0	0	0	0	0	0	0	0	0	0	0	0	0	0	0	0	0	0	0	0	0	0	0	0	0	0
CRO_T100756	0	0	0	0	0	0	0	0	0	0	0	0	0	0	0	0	0	0	0.215164	0	0	0.516248	0.402189	0	0	0	0	0	0	0	0	0	0	0	0	0	0	0	0	0	0	0	0	0	0	0	0	0	0
CRO_T100757	24174	262125	688705	241918	116878	166689	410302	219968	168414	205232	11682	323441	775406	792432	819009	0	0.0667338	0	0	0	0	0	0.164821	0.0495978	884573	718359	306921	215684	418769	391236	894294	556489	103534	290329	203365	640196	247148	231297	139935	267269	119618	160359	165125	0.170096	0.124573	0.140495	683362	240311	684013
CRO_T100758	0.068088	0.108633	0.637166	0.271026	0.156209	0.0467909	0.234891	0.600409	0.653291	0.810287	0.680155	0.734126	0.437097	0.0391382	0.357952	0.0953376	0	0	0	0	0.140688	0	0.0846872	0.0385598	0.317274	0.239663	0.384025	0.329099	120406	0.27313	0.479967	0.565051	0	147356	121164	0.876365	0.782193	123766	157293	110046	0.373594	171429	37398	100443	0.354873	0.459887	0.966059	0.719468	0.667066
CRO_T100759	144076	184153	100786	248657	214456	260046	167838	770902	717627	540477	610178	565886	309397	368438	399386	0.890731	182449	0.535745	143214	60261	103075	0.669707	183411	36568	74746	819288	52721	607438	571788	540051	850124	783481	825451	349488	274096	330479	705809	349592	38905	367254	31396	366987	220649	251207	351411	36777	215819	969481	809219
CRO_T100760	320341	356241	368359	363969	423396	347477	230749	40319	415777	53843	520895	573073	501628	490026	482948	406853	392216	241462	564573	53158	496948	448809	53793	477836	489575	39236	491352	441758	423123	477467	388516	393801	447893	375405	390239	57955	458666	370851	409754	379902	47603	381399	72248	462314	434193	498979	492535	486149	62142
CRO_T100761	292082	457428	0.731129	443233	0.500366	0.302806	199553	288619	146318	0.0812062	0	0	0.0766195	0	0.149082	0.61784	244197	0.94231	117239	138859	322046	174327	765828	155903	0.668438	0.752854	0	240894	541207	29674	0	0	0.821284	431222	648788	26218	47466	763129	585687	254961	0	549114	160713	125571	17228	241766	599295	312493	208524
CRO_T100762	496407	233317	6564	524633	159688	166015	324183	478843	44794	0.979974	0.950099	161732	0.929715	0.333619	0.608309	264521	16652	158298	0.720843	165923	130684	176066	331732	211256	519649	593198	491747	256501	58303	574929	488224	352528	331931	347899	305443	239549	422652	340132	238012	73115	477753	543152	238001	370332	313097	416151	0.242863	0.690375	0.594609
CRO_T100763	581869	617583	908058	926966	241933	267995	0.206624	359188	732683	178381	168591	157482	166987	139727	140904	183389	210166	265656	115083	119324	747533	153571	136459	152009	126468	955994	110306	16733	201703	369292	108239	165114	628478	291929	142847	181572	113486	135383	781026	130361	329047	231885	961125	162617	188481	258108	447536	196256	0.722834
CRO_T100764	194319	120895	131963	183368	311822	359992	231808	137462	144868	191474	137288	153953	184632	187857	168414	218863	279536	578367	128337	156541	139121	197622	139638	234981	16991	195921	330793	414696	411101	39038	187751	244541	252813	401695	385314	301605	21298	386145	437804	332875	414834	527599	687889	146833	239134	209916	51136	202422	387868
CRO_T100767	209906	453552	104751	124317	0	0	0.536551	191939	260623	0.31521	0.92103	0.471866	0.147398	0.473135	0.143801	0.565723	0.60769	0.721456	0.446426	0.219936	0	0.212698	0.661797	0.150133	0.769786	0	0	0	138374	0.219745	0	0.416771	0.261365	0.238926	0.488646	0.505617	0	0	0.453768	0.742529	0.302395	0.772825	0.173749	0.381339	0	0	0.38957	0.183657	0.161166
CRO_T100768	162505	195531	203914	513721	216923	179748	102035	158931	176666	506702	629508	368456	522104	375779	605685	507332	45441	247912	380987	501486	43972	540607	501049	452834	650274	432258	767442	822169	75236	127152	107303	590047	593668	670366	87002	409762	123401	814886	836206	40631	403171	869637	0.521279	258008	171506	325659	556099	191394	357175
CRO_T100769	0	0	0	0	0	0	0	0	0	0	0	0.147207	0	0.150366	0	0.187513	0	0	0	0	0	0	0	0	0	0	0	0	0	0	0	0	0	0	0	0	0	0	0	0	0	0	0	0.189004	0	0	0	0	0
CRO_T100770	0.583249	0.297732	0.117183	0	0.696294	0.827928	0.150309	0.353266	0	0.948027	0.305544	0.313241	0.296024	0.319209	0.148052	0.205472	0.443738	12062	0.0959801	0.353174	0.199569	0.463892	109996	0.167222	0	0	0.779871	0.223407	0.704313	0.442872	0	0.634773	0.796159	0	0	0	115987	0	0.455775	0	0.309373	0	0.392782	0.200365	0	0.525506	0.218821	0.206805	0.366503
CRO_T100773	162426	16642	100022	141333	189364	170711	126102	126966	114072	195217	18.48	186419	178017	185315	178092	252377	280299	156067	228264	24053	227685	231473	251936	238082	192985	169371	185986	168098	179262	193103	124429	153628	142333	161036	154707	139533	146974	145532	145649	142321	112072	168228	191747	171287	174001	208235	155605	177713	195975
CRO_T100774	157048	182063	129283	280244	219808	249078	324668	173819	210565	107926	104099	102418	133023	149536	140206	229471	203309	145533	896175	764597	682743	430252	57395	418238	133678	129112	108437	665948	630465	665645	161191	157863	162299	326537	357218	399579	350185	338184	325876	412378	277599	286246	342048	474881	395424	559851	741813	438617	489956
CRO_T100775	203673	268273	0	0.862382	0.124111	0	0.375864	195718	234443	0	0.0645163	0	0	0	0.122238	0	0	0	0	0	0	0	0	0	0	0	0	0	0	0	0	0	0	0.0996888	0.102592	0	0	0.840144	0.284465	114134	0	0.641637	0	0.145345	0	0	0.396987	0.149963	0.730263
CRO_T100776	426263	494397	444351	370596	468346	464787	296297	393566	435073	894386	885827	852183	773216	727269	723732	766088	906605	719318	967834	919419	790708	112407	112549	108869	722511	666128	734983	738109	926598	916609	676572	670332	703837	987667	970179	114152	104997	100241	108996	934711	914347	113062	103597	93153	102433	103135	655623	681672	483029
CRO_T100777	0.0620745	0	0	0	103633	76113	14553	0.243299	0.379031	145897	152845	159955	30122	335115	267976	0	0	0	0.126362	0.0776951	0	0	0	0.210331	132267	141664	208566	0.645475	0.508122	0	0.543681	0.151165	0.76785	0	0	0	0	0.364753	0	0	0	0	10324	0	0	0	0	0	0
CRO_T100778	0	0	0	0.235528	209713	151873	276421	0.473957	0	354944	34	398614	963943	908719	763437	0	0	0	0	0	0	0	0	0	425359	430933	317712	0.300751	0.316464	0.892211	238512	141174	107517	0	0	0	0	0	0.618401	0	0	0.715158	198933	0	0	0	0.575646	0	0
CRO_T100779	184092	100022	0.301628	148698	0.964589	0.467649	0.0963357	221412	203976	112269	0.870465	14471	0.73759	102347	13802	0	0	0.246955	0	0.0788271	0.133603	0	0.363749	0.219182	46376	601238	426889	223316	37103	33501	497222	348286	657755	360713	479229	0.723835	0.207118	126231	163295	162312	0.87628	0.920722	0.513217	0.519108	0.429049	0.494546	0	0.135194	0
CRO_T100780	298375	234133	0.28642	389294	107942	102824	178493	0.0504833	0	0	0	0	0	0	0	0	0	0	0	0	0	0	0	0	0	0	0	0	0	0	0	0	0	0	0	0	0	0	0	0	0	0	0	113874	0.382626	0.340374	0	0	0
CRO_T100781	344688	299335	106169	0.807526	544136	403749	390588	64953	437118	0	0.0915273	0.0621729	0.146623	0.283997	0.0288381	0.0373588	0	0	0	0	0.0728822	0	0	0.0600391	267085	280676	248214	512293	80169	753903	175362	219663	20437	269106	294991	0.100129	0	0.0991882	0.179308	27428	0.773098	131274	0.518126	0.177183	0.232534	0.0889479	0.271411	0.402001	0.224884
CRO_T100782	228469	242976	135405	958832	201175	132848	218588	215766	149351	149555	134303	142776	687686	647694	551694	211481	188236	193062	166174	165225	153167	163103	22351	190244	443368	438636	444806	374447	312683	391986	553725	486957	532199	240544	227603	164046	179134	157222	129702	273608	50364	155192	201807	144493	140489	961397	205172	214836	798191
CRO_T100783	0.523765	0	0	0	0	0	0	0	0	0	0	0	0	0	0	0	0	0	0	0	0	0	0	10293	0	0	0	0	0	0	0	0	0	0	0	0	0	0	0	0	0	0	0	0	0.673386	0.769817	0.67198	0	0
CRO_T100784	0	0	0	0	0	0	0	0	0	0	0	0	0	0	0	0	0	0	0.582269	0	0.221412	0	0	0.527239	0	0	0	0	0	0	0	0	0	0	0.470614	0	0	0.241144	0	0	0	0	0	0	0	0	0	0	0
CRO_T100785	0	0	0	0	0	0	0	0	0	0	0	0	0	0	0	0	0	0	0	0	0	0	0	0	0	0	0	0	0	0	0	0	0	0	0	0	0	0	0	0	0	0	0	0	0	0	0	0	0
CRO_T100786	0.39589	0.177812	0.21024	0.0721927	0.332922	0.0383726	0.116041	0.149884	0.267222	11238	144693	15212	0.513048	0.266101	0.332301	0.300663	12845	531599	0.664269	240104	0.454019	329802	351114	396253	137617	466674	310341	952207	26833	420045	213099	0.684136	155243	118323	3063	0.205493	0.702423	100109	0.19736	162527	0.510438	106126	0.891776	106153	127498	817198	0.857533	0.19603	0.305047
CRO_T100787	0	0	0	0	0	0	0	0	0	0	0	0	0	0	0	0	0	0	0	0	0	0	0	0	0	0	0	0	0	0	0	0	0	0	0	0	0	0	0	0	0	0	0	0.195456	0.434743	0.247985	0	0	0
CRO_T100788	0	0	0	0	0	0	0	0	0	0	0	0	0	0	0	0	0	0	0	0	0	0	0	0	0	0	0	0	0	0	0	0	0	0	0	0	0	0	0	0	0	0	0	0.0926738	0.102843	0.119489	0	0	0
CRO_T100789	0.0400369	0	0	0	0	0	0	0	0	0.116619	0	0.194152	0	0.187478	0	0	0	0	0	0	0	0	0.0752815	0.0686605	0	0	0	0	0	0	0	0	0	0	0	0	0	0	0	0.206756	0	0.108683	0	0	0	0	0.144981	0	0.308045
CRO_T100790	0	0	0	0	0	0	0	0.140901	0.405119	0	0	0	0.163945	0	0.162006	0	0	0	0	0.156783	0	0	0	0	0	0	0	0	0	0	0	0	0	0.270664	0.553081	0	0	0	0	0	0	0	0	0	0	0.351729	0	0	0
CRO_T100791	0	0	0	0	0	0	0	0	0	0	0	0	0	0	0	0	0	0	0.0204493	0.0524557	0	0	0	0	0.111023	0	0	0	0	0	0	0	0	0	0	0	0	0	0	0	0	0	0	0	0	0	0	0	0
CRO_T100793	157129	275437	320116	37323	74563	680975	457263	368769	19127	127132	164947	116109	11.35	296236	188318	338099	427032	594956	533131	347.09	603615	484122	356.27	478109	691445	146346	243429	25266	117158	170588	328965	203328	97452	104237	164219	560538	786855	750725	303465	833205	114478	433325	120528	359503	639716	623552	275512	510726	678363
CRO_T100794	311878	32097	150676	366441	618922	644443	399485	704105	526573	140818	145341	157574	110694	12382	113607	109725	122613	0.590322	13093	381281	621889	162599	299307	147672	778467	744402	618564	317954	345043	291821	74487	681394	689504	235801	270155	20767	110024	114528	0.650312	235857	16756	137661	576795	0.677297	158465	0.894645	495754	312417	410921
CRO_T100796	0	0	0	0	0	0	0	0	0	0	0	0	0	0	0	0	0	0	0	0	0	0	0	0	0	0	0	0	0	0	0	0	0	0	0	0	0	0	0	0	0	0	0	0	0	0	0	0	0
CRO_T100797	0	0	0	0	0	0	0	0	0	0	0	0	0	0	0	0.893978	0.648298	0	0.584727	0.359481	0.297448	1745	192071	0.995571	0	0	0	0	0	0	0	0	0	0	0	0	0	0	0	0	0	0	0	0	0	0	0	0	0
CRO_T100798	0.881192	0.388836	33301	0.0749352	223363	315964	469025	138437	161449	944971	671012	639885	947128	927031	896546	152279	0.758603	128639	116449	0.236923	119657	0.0659209	103871	113606	124084	0.939528	150693	421399	605073	544094	184024	243245	241175	719251	602887	327976	0.372133	236632	396004	39259	241233	455704	181432	0.369528	0.58596	0.719535	135124	165235	11978
CRO_T100799	0	0	0.038421	0	0.0378671	0	0	0	0.0750986	0	0	0	0	0	0	0	0	0	0	0	0	0	0	0	0	0	0	0	0	0	0	0	0	0	0	0.0859089	0.292577	0	0	0	0	0	0	0	0	0	0	0	0
CRO_T100800	0	0	0	0	0	0	0	0	0	0	0	0.108521	0	0	0	0	0	0	0.0706191	0.0881428	0	0	0	0	0	0	0	0	0	0	0	0	0	0	0	0	0	0	0	0	0	0	0	0	0	0	0	0	0
CRO_T100801	109968	0	191953	0.0489229	493703	0.736331	0.0777046	0	0	178215	0.913349	159326	0.26372	0.141599	0.384801	0.506865	0.302981	133847	0.215455	0.968042	0.221663	0.384337	0.646359	0.404407	0.230842	0	0	0	0	0.457898	0.294816	0	0	0.141666	0.583287	210786	0.341777	0.0745692	0.203078	0.0734278	782592	0.536585	296335	0	0	0	767799	316455	573928
CRO_T100803	0	0	0	0	0	0	0	0	0	0	0	0	0.260515	0	0	0	0	0.719333	0	0	0	0	0	0	0	0	0	0	0	0.39155	0	0	0	0	0	0	0	0	0	0	0	0	0	0	0	0	0	0	0
CRO_T100804	0	0	0	0	0	0	0.109311	0	0	0	0	0	0	0	0	186178	100147	183144	109883	0.090091	121245	0.706281	0.275274	225006	0.208941	0	0	0	0	0	0	0	0	0	0	0	0	0	0	0	0	0	0	0	0	0	326771	0.77207	0.132902
CRO_T100805	0	0	0	0	0	0	0	0	0	0	0	0	0	0	0	0	0	0	0	0	0	0	0	0	0	0	0	0	0	0	0	0	0	0	0	0	0	0	0	0	0	0	0	0	0	0	0	0	0
CRO_T100807	0	0	0	0	0	0	0	0	0	0	0	0	0	0	0	0	0	0	0	0	0	0	0	0	0	0	0	0	0	0	0	0	0	0	0	0	0	0	0	0	0	0	0	0	0	0	0	0	0
CRO_T100808	413742	732463	285778	723679	18086	226239	182423	84275	89989	472926	538552	536389	522465	398553	331436	703952	828685	202489	707557	757932	813919	713698	918773	822463	348381	446578	386372	754368	110732	899689	364907	340203	308334	127167	850686	866301	100427	631323	832039	114446	129143	153032	296062	739368	692199	140283	559187	4065	362397
CRO_T100809	0	0	0	0	0	0	0	0	0	0	0	0	0	0	0	192537	14721	24342	19054	130672	211916	951023	718799	215389	0	0	0	0	0	0	0	0	0	0	0	0	0	0	0	0	0	0	0	156402	0.424147	0.980282	584997	135707	472843
CRO_T100810	0	0	0.264779	0	0.266419	0	0	0	104618	0	0	122883	0.765993	0.410561	0	644852	213824	331595	750184	435426	486477	224992	438206	5592	134161	0.631009	13495	461398	0.606191	287818	191487	0.544161	0.687585	0	0	0	0	0	0	0	396647	0.672623	0.467719	236456	104526	0	260768	346836	129465
CRO_T100811	0	0	0.0615859	0	0	0.0548649	0.236535	0	0	0.529258	0.256314	0.789529	0.831967	0.896654	0.573825	0.3359	0.482756	219568	119972	0.651864	286193	0.508203	0.0990685	0.541054	0	0	0	0	0	0	0	0	0	0.134557	0	0	0	0	0	0	0	0	140958	0	0	0	461948	59287	249941
CRO_T100817	0.0459092	0.0722299	0	0.0849628	0	0	0.625427	0.245188	0.166698	0.170968	0.166347	0.0848589	0	0	0.158671	0.196834	0.320174	219639	0.137735	0.448423	0	0	0.175664	0.0803525	0	0	0	0	0	0	0.260374	0.112112	0	0	0.131914	0	0	0.402347	0	0	0	0.135851	0	0	0	0.238311	0	0	0
CRO_T100819	0.038237	0	0	0	0	0	0	0	0	0	0	0	0	0	0	0	0	0	0	0	0	0	0	0	0	0	0	0	0	0	0	0	0	0	0	0	0	0	0	0	0	0	0	0	0	0	0	0	0
CRO_T100820	0	0	0	0	0	0	0	0	0	0	0	0	0	0	0	0	0	0	0	0	0	0	0	0	0	0	0	0	0	0	0	0	0	0	0	0	0	0	0	0	0	0	0	0	0	0	0	0	0
CRO_T100822	0	0	0	0	0	0	0	0	0	0	0	0	0.249339	0	0	0	0	0	0	0	0	0.342344	0	0	0	0	0	0	0	0	0	0	0	0	0	0	0	0	0	0	0	0	0	0	0	0	0	0	0
CRO_T100823	0	0	0	0	0	0	0	0	0	0	0	0	0	0	0	0	0	0	0	0	0	0	0	0	0	0	0	0	0	0	0	0	0	0	0	0	0	0	0	0	0	0	0	0	0	0	0	0	0
CRO_T100824	0	0	0	0	0	0	0	0	0	0	0	0	0	0	0	0	0	0	0	0	0	0	0	0	0	0	0	0	0	0	0	0	0	0	0	0	0	0	0	0	0	0	0	0	0	0	0	0	0
CRO_T100827	0	0	0	0	0	0	0	0	0	0	0	0	0	0	0	0	0	0	0	0	0	0	0	0	0	0	0	0	0	0	0	0	0	0	0	0	0	0	0	0	0	0	0	0.372765	0	0	0	0	0
CRO_T100828	0	0	0	0	0	0	0	0	0	0	0	0	0	0	0	0	0	0	0	0	0	0	0	0	0	0	0	0	0	0	0	0	0	0	0	0	0	0	0	0	0	0	0	0	0	0	0	0	0
CRO_T100829	0	0	0	0	0	0	0	0.0913921	0	0	0	0	0	0	0	0	0	0	0	0	0.0738088	0	0	0	0	0	0	0	0	0	0	0	0	0	0	0	0	0	0	0	0	0	0	0	0	0	0	0	0.067026
CRO_T100831	0	0	0	0	0	0	0	0	0.0824735	0	0	0	0	0	0	0.998013	0	0.528185	0	0.0834293	0	0	0	0	0	0	0	0	0	0	0	0	0	0	0	0	0	0	0	0	0	0	0	0	0	0	0	0	0
CRO_T100832	0	0.381603	0	0	0	0	0	0	0	0.66418	0	0	0	0	0.201661	0.780195	0	0.452456	0	0.303045	0	0	0	0.208496	10835	0	0	0	0	0.309322	0.342231	0	0	0	0	142549	0	0	0	0	0.415569	107492	0	0	0.266778	0	0	0	0
CRO_T100833	0	0	0	0	0	0	0	0.272871	0.124335	0	0	0	0.127296	0.155216	0	0	0	0	0.0949936	0	0	0.550059	0.150334	0	0	0.109562	0	0	0.186049	0.192161	0	0	0.472392	0.844682	0	0.606299	0	0.630673	0.350142	0	0.671416	0.84315	0	0.164768	0	0.240852	0	0	0
CRO_T100834	0	0	0	0	0	0	0	0	0	0	0	0	0	0	0	0	0	0	0	0	0	0	0	0	0	0	0	0	0	0	0	0	0	0	0	0	0	0	0	0	0	0	0	0	0	0	0	0.420218	0
CRO_T100836	0	0	0	0	0	0	0	0	0	0	0	0	0	0	0	0	0	0	0	0	0	0	0	0	0	0	0	0	0	0	0	0	0	0	0	0	0	0	0	0	0	0	0	0	0	0	0	0	0
CRO_T100837	0	0	0	0	0	0	225066	0	0	0	0	0	0	0	0	269274	0	867067	0	0	0	0	0	0	0	0	0	0	0	0	0	0	0	0	0	0	0	0	0	0	0	0	154117	0	0	0	0	108843	0
CRO_T100838	0	0	0	0	0	0	0	0	0	0	0	0	0	0	0	0	0	0	0	0	0	0	0	0	0	0	0	0	0	0	0	0	0	0	0	0	0	0	0	0	0	0	0	0	0	0	0	0	0
CRO_T100840	0	0	0	0	0	0	0	0	0	0	0	0	0	0	0	0	0	0	0	0.0646209	0	0.128947	0	0	0	0	0	0	0	0	0	0	0	0	0	0	0	0	0	0	0	0	0	0	0	0	0	0	0
CRO_T100841	0	0	0	0	0	0	0	0	0	0.0477653	0.0465664	0	0	0	0	0	0	0.0908701	0.0260153	0	0	0	0.0603384	0.0446094	0	0	0	0	0	0.0664692	0	0	0.0797621	0	0	0	0	0	0	0	0	0	0	0	0.0589713	0.0887408	0	0	0
CRO_T100842	0	0	0	0	0	0	0	0	0	0	0	0	0	0	0	0	0	0	0	0	0	0	0	0	0	0	0	0	0	0	0	0	0	0	0	0	0	0	0	0	0	0	0	0	0	0	0	0	0
CRO_T100843	0	0	0	0	0	0	0	0	0	0	0	0	0	0	0	0	0	0	0	0	0	0	0	0	0	0	0	0	0	0	0	0	0	0	0	0	0	0	0	0	0	0	0	0	0	0	0	0	0
CRO_T100844	0	0	0	0	0	0	0	0.844367	0	0	0	0	0	0	0	0	0	0	0	0	0	0	0	0	0	0	0	0	0	0	0	0	0	0	0	0	0	0	0	0	0	0	0	0	0	0	0	0	0
CRO_T100845	0	0	0	0	0	0	0	0	0	0	0	0	0	0	0	0	0.379533	0	0	0	0	0	0	0	0	0	0	0	0	0	0	0	0	0	0	0	0	129075	0	0	0	0	0	0	0	0	0	0.362053	0
CRO_T100847	0	0	0	0	0	0	0	0	0	0	0	0	0	0	0	0	0	0	0	0	0	0	0	0	0	0	0	0	0	0	0	0	0	0	0	0	0	0	0	0	0	0	0	0	0	0	0	0	0
CRO_T100848	0	0	0	0	0	0	0	0	0	0	0	0	0	0	0	0	0	0	0	0	0	0	0	0	0	0	0	0	0	0	0	0	0	0	0	0	0	0	0	0	0	0	0	0	0	0	0	0	0
CRO_T100849	0	0	0	0	0	0	0	0	0	0	0	0	0	0	0	0	0	0	0	0	0	0	0	0	0	0	0	0	0	0	0	0	0	0	0	0	0	0	0	0	0	0	0	0	0	0	0	0	0
CRO_T100850	0	0	0	0	0	0	0	0	0	0	0.67858	0	0	0.348197	0	0	0.954687	0	0	200196	0.833443	0	0	153726	0.568911	0	0	0.489141	0	0	0	0	0	0	0	0	0	0.549053	0.499373	0	0	0	0	166245	361227	574913	0	5.74E-06	0
CRO_T100851	0	0	0	0.0274616	0	0	0	0.0704093	0	0.112758	0.0886688	0.193825	0	0	0	0	0	0	0.104595	0.0431119	0	0	0	0.0749658	0	0.112918	0	0	0	0	0	0	0	0	0.289138	0	0.0851013	0	0	0	0	0	0	0.0929145	0.247537	0	0	0	0.0619807
CRO_T100852	0	0	0	0	0	0	0	0	0	0	0	0	0	0	0	0	0	142366	0.334844	0	0	0	0.207514	0.19058	0	0	0	0	0	0	0	0	0	0	0	0	0	0	0	0	0	0	0	0	0	0	0	0	0
CRO_T100854	693261	707598	639748	549891	214195	202611	277139	195147	129961	845904	109656	113009	542349	622333	504239	357137	361831	7602	288977	315443	334207	23534	210077	283859	390762	714893	504687	722999	52417	639903	554939	445392	555527	713115	101671	599327	647754	127427	126327	974552	294591	104967	181708	496434	263114	288128	466313	486809	971624
CRO_T100856	518329	457557	255197	198103	405859	347943	211394	379206	300254	852548	828173	856084	685895	660326	647216	986006	101001	918881	722896	632488	627605	900676	811943	878427	636207	603867	693338	100743	113565	113761	43953	435054	404118	765709	692228	613639	601013	758504	767941	645494	323015	713448	606311	571764	387594	435433	600272	736375	32449
CRO_T100857	0	0	0	0	0	0	0	0	0	0	0	0	0	0	0	0	0	0	0	0	0	0	0	0	0	0	0	0	0	0	0	0	0	0	0	0	0	0	0	0	0	0	0	0	0	0	0	0	0
CRO_T100859	0	0.0479164	0	0	0.0682051	0	0	0	0	0	0.11298	0.0524955	0	0	0	0	0	0	0.0418528	0	0	0.0726239	0	0	0	0	0	0	0	0	0	0	0	0	0	0	0	0	0	0	0	0	0	0	0	0.0777589	0.0718986	0	0.160064
CRO_T100860	0	0	0	0	0	0	0	0	0	0.0581997	0.0562456	0	0	0	0	0	0	0	0	0	0	0	0	0	0	0	0	0	0	0	0	0	0	0	0	0	0	0	0	0	0	0	0	0	0	0	0	0	0
CRO_T100861	0.523765	236089	0	0.24882	0.97256	198618	0.415694	0.670489	0	222482	211338	163608	444129	158698	28972	511303	413257	293648	0.604114	0.374019	0.626807	289893	0.564612	617578	0.864306	0	0	0	0	0	0	210339	0	962191	738986	237804	211107	100097	455197	0.833205	0	34666	783429	0	0	0.769817	739178	383045	111207
CRO_T100862	0	0	0	0	0	0	0	0.111324	0	0	0	0	0	0	0	0	0	0	0	0	0	0	0	0	0	0	0	0	0	0	0	0	0	0	0	0	0	0	0	0	0	0	0	0	0	0	0	0	0
CRO_T100863	0	0	0	0	0	0	0	0	0	0.0939868	0.090761	0	0	0	0	0	0	0	0	0	0	0	0	0	0	0	0	0	0	0	0	0	0	0	0	0	0	0	0	0	0	0	0.115447	0	0	0	0.130054	0.246237	0
CRO_T100864	0	0	0	0	0	0	0	0	0	0	0.0485669	0	0	0	0	0	0	0	0.120524	0	0	0	0	0.051313	0	0	0	0	0	0.185677	0	0	0	0	0	0	0	0	0	0	0.0970486	0	0	0	0	0	0.0794694	0	0
CRO_T100865	0	0	0	0	0	0	0	0	0	0	0	0	0	0	0	0	0	0	0	0	0	0	0	0	0	0	0	0	0	0	0	0	0	0	0	0	0	0	0	0	0	0	0	0	0	0	0	0	0
CRO_T100868	0.804749	108138	0	0.467688	0.238654	0	0.15461	0.242477	0.450908	112982	0.941253	191172	0.306416	0.495934	0	0	0.687891	0	0	0	0	0	0.190166	0	0	0	0.538836	0	0.486383	0	0	0	0	0.744494	253616	173166	141626	0	2122	0.261857	0.648107	0.538199	0.209982	0	0.231336	0	0	0.219467	0.77072
CRO_T100869	0	0	0	0	0	0	0	0	0	0	0	0	0	0	0	0	0	0	0	0	0	0	0	0	0	0	0	0	0	0	0	0	0	0	0	0	0	0	0	0	0	0	0	0	0	0	0	0	0
CRO_T100870	0.0614243	0	0.286237	0	0	0.0632965	0	0	0	0.103012	0	0.210041	0	0	0	0	0.561974	0	0.0601354	0.164564	0.133397	0.146136	0	0	0.249557	0.310709	0	0	0	0	0.151207	0	0	0	0	0	0	0.660263	0.319759	0	0	0	0.128067	0	0	0.1664	0	0	0.120286
CRO_T100871	0.0178764	0.0293421	0.0626852	0.0167549	0.143	0.0744573	0.158886	0	0.0440191	0.132998	0.194074	0.232342	0.0621282	0.0332087	0	0.158538	0.0427889	0.0671805	0.0574157	0	0	0.180269	0.139474	0.12671	0.107099	0.30191	0	0	0.0485388	0	0	0.0432113	0.221107	0	0	0	0	0	0	0	0	0	0.248516	0.472477	0.360323	0.270808	0.318018	0.187316	0.197004
CRO_T100872	406327	395051	36239	26517	394846	329591	529418	152694	305863	774097	753964	789146	569252	715816	656316	143207	205725	335231	205665	399041	147764	286145	229413	269953	437565	590776	589748	732704	403632	415576	408908	575419	107835	229199	167431	127518	118403	343591	187121	183177	141581	214985	466955	822263	973138	791318	248772	214639	195009
CRO_T100873	915734	663124	785208	703961	10022	949979	549714	589965	596227	194657	220835	190253	21724	24734	244696	294669	350495	239652	314419	312702	332707	322082	337924	350719	284712	30201	346549	409805	352422	359826	24522	174783	217486	241758	344789	42157	454989	30299	314865	237376	297658	305241	168445	454483	575175	49162	25978	301841	177165
CRO_T100874	267427	32.55	152657	26198	117002	960007	127484	285673	344396	904426	923074	953596	136249	145024	15266	917019	133335	675054	143027	117578	123186	128711	156667	14504	127367	138771	140511	220734	265026	291783	108131	103847	107864	342115	330688	352509	340839	414052	291214	326161	384529	345386	202853	126181	829656	817249	283233	212516	300233
CRO_T100875	0	0	0	0	0	0	0	0	0	0	0	0.0805985	0	0.0692772	0	0	0.189145	0	0	0.106099	0	0.102475	0	0.221254	0	0.106979	0	0.238646	0	0	0	0	0	0	0.10747	0	0	0	0.103955	0	0	0	0	0.166493	0	0	0	0	0
CRO_T100876	0	0	0	0	0	0	0	0.0935923	0	0	0.200988	0	0	0	0	0.15605	0.435482	0	0	0.244514	0.355092	0.614779	0.651637	0.579718	0	0	0	0	0.773947	0.333525	0.565875	0	0	0.181966	0.488273	0.433205	38257	0.38131	0.227774	0	0.228648	0	0	0	0	0	0	0.162348	0
CRO_T100877	0	0	0.160186	0	0	0	0	0	0	0	0	0	0	0	0	0	0	0	0	0	0	0	0	0	0	0	0	0	0	0	0	0	0	0	0	0	0	0	0	0	0	0	0	0	0	0.366503	0	0	0
CRO_T100878	0	0	0	0	0	0	0	0	0	0	0	0	0	0	0	0	0	0	0	0	0	0	0	0	0	0	0	0	0	0	0	0	0	0	0	0	0	0	0	0	0	0	0	0	0	0	0	0	0
CRO_T100879	13357	117811	183275	795632	145022	140714	330833	125664	993528	150437	188897	162225	477191	527381	688461	4877	322133	259385	293915	278988	377615	173632	29106	318478	107124	120628	140179	612318	91041	791948	12.65	117606	106001	424815	735815	476458	518247	903914	438111	683848	278419	884733	578052	642532	237848	383493	132866	155276	165589
CRO_T100880	0	0	0	0	0	0	0	0	0	0	0	0	0	0	0	0	0	0	0	0	0	0	0	0	0	0	0	0	0	0	0	0	0	0	0	0	0	0	0	0	0	0	0	0	0	0	0	0	0
CRO_T100881	833416	890076	509272	932823	776084	788484	771458	997167	108335	171799	156278	196481	456944	465564	465959	309856	34009	300903	400191	352524	376944	265947	364679	307408	604703	641857	655105	552991	650766	540319	574017	582185	638557	48011	51693	494005	458344	515575	40644	508756	482979	45.14	22887	189019	144273	163197	631426	527977	726268
CRO_T100882	0	0	0	0	0	0	0	0	0	0	0	0	0	0	0	0	0	0	0	0	0	0	0	0	0	0	0	0	0	0	0	0	0	0	0	0	0	0	0	0	0	0	0	0	0	0	0	0	0
CRO_T100884	0	0	0	0.033583	0	0	0	0.0444757	0	0.0591791	0	0.0575615	0	0	0	0	0	0.13234	0	0.0445952	0	0	0	0	0	0.0901918	0	0	0	0	0	0	0	0	0	0	0.114221	0.277599	0	0	0	0	0	0	0	0.107984	0	0	0
CRO_T100885	0	0	0	0	0	0	0	0	0	0	0	0	0	0	0	0	0	0	0	0	0	0	0	0	0	0	0	0	0	0	0	0	0	0	0	0	0	0	0	0	0	0	0	0	0	0	0	0	0
CRO_T100886	766747	719185	182517	399061	489247	982427	136597	568572	547781	312027	360887	318153	810014	849331	840519	265325	210147	152274	237488	141.87	215325	119422	115383	262694	185473	181092	204071	114625	105678	107057	152.54	155541	158485	923954	950516	123567	127999	107744	905325	964575	116888	891276	764189	312424	176008	158894	139386	240195	213038
CRO_T100888	0	0	0	0	0	0	0	0	0	0	0	0	0	0	0	0	0	0.0760517	0	0	0	0	0	0	0	0	0	0	0	0	0	0	0	0	0	0	0	0	0	0	0	0	0	0	0	0	0	0	0
CRO_T100890	0.182159	0.142625	0.530092	0.256436	0.209695	0.285417	0.276644	0	0.104799	0.453307	0.290135	0	0	0.152822	0	0	0	0	0	0	0	0	0	0	0	0.235549	0	0	0	0	0	0	0	0	0	0	0	0	0	0	0	0	0	0	0	0	0	0	0
CRO_T100891	272204	254697	549154	208097	497074	435495	233108	201094	27075	5155	434445	591779	517871	485467	462496	330958	357836	422532	331148	305623	397508	208842	379713	376771	927465	980936	912543	123733	110182	133973	909691	656694	673214	118524	117371	151348	137163	837263	103507	875933	171999	998092	48272	22565	405616	538137	257432	206453	201253
CRO_T100892	426945	553709	258689	196501	0.488951	0.32104	0.606922	381534	441212	0.0570652	0.055746	0.0285488	109722	141273	120971	0.174943	0	0.0567551	0.115151	0.102294	0.0686513	0.0397871	0.0310492	0	202671	200633	175063	15823	378806	27903	121569	190758	179382	340958	417902	246586	352385	315684	423731	390389	0.55329	362835	104402	0.326808	0.21876	0.449471	307911	214314	0.683842
CRO_T100893	809276	907751	84451	117802	697888	702399	656369	895727	121.12	307132	255208	301721	536632	54786	570435	396441	475142	377459	516221	427425	398416	425295	53941	483494	822227	919713	806816	542868	591555	579098	966104	102261	959693	50.63	514841	724272	629439	487198	430359	501566	732659	509316	437029	353573	303062	274415	894084	812717	914263
CRO_T100894	639137	608671	626518	46.33	478064	441491	29.2	447485	451936	114915	112052	112411	954131	86071	794996	771046	752763	953249	707388	668027	653064	706056	796297	869847	749115	725274	835674	955215	892769	104.38	593702	599332	649902	796357	772398	624498	636363	716204	740251	748757	754087	890149	706088	772843	801375	64321	475284	450308	422777
CRO_T100896	621502	510276	58011	357741	519671	441482	368226	4544	416363	185169	18708	180631	187001	176724	163809	240406	197727	175049	215368	216874	203304	217911	210236	209808	137616	155049	175662	184711	145689	158352	152757	151909	139106	134508	161361	168308	171961	129908	125481	121047	276153	134246	170657	187071	13.57	140382	124457	181659	894096
CRO_T100897	750564	266954	109612	229942	38886	343809	718882	199371	170657	779877	682429	678916	128298	121248	100536	26913	275307	162681	261115	326176	256595	203692	292274	226106	197756	199774	194636	163427	177479	207388	19972	202435	214682	345969	356218	198045	233464	377947	406125	305883	244225	402806	124514	191235	172984	151019	27802	478696	148902
CRO_T100898	0.50754	131432	0.594484	0.28496	0.344759	0.535705	251173	0.792253	0.733998	0.18209	0.175954	0.0901618	0.337167	108109	0.486298	0.222629	0.355889	150903	0.323046	0.131718	0.108823	0.25023	0.577057	0.263284	0.148868	0.138894	0.448228	202509	253211	276572	0.429635	0.718595	106536	243998	168314	0.287864	0	255122	231934	154709	0.344222	251064	0.100599	0.41225	0.226785	0	101378	0.531218	0.65513
CRO_T100899	104813	174385	179174	125339	784229	747556	106824	160649	168455	223104	223556	219131	17998	167181	172872	223326	260758	285198	315734	35363	317293	40462	399937	353012	165154	149548	145307	157005	14025	139762	149101	155602	152974	141425	15266	222883	221688	168408	135271	142394	289663	137051	20.16	257676	222641	28067	221687	226407	212972
CRO_T100901	111693	119101	616121	763688	645889	451759	4843	82463	118163	282611	271585	279561	157084	137766	135501	148027	208158	112488	126444	152779	120308	201562	417561	172638	228275	233848	288905	598851	513212	548102	214915	214179	187949	436183	460909	561242	465041	317175	371818	392504	531497	35.93	189563	221869	17099	190474	192601	260387	156589
CRO_T100902	244117	312265	195911	500316	267843	174082	124365	476611	341516	127807	493715	100967	706777	759491	683614	106351	0.795513	219926	482856	360943	104301	0.750527	59981	518657	108649	177784	462652	676583	844787	368571	286659	482245	402581	735477	581048	490501	117009	138801	0	268358	425205	432631	558155	0	0	20952	279611	505241	367369
CRO_T100903	114118	782605	597944	600132	617152	574684	419128	661832	681412	228505	190669	212961	544427	575702	562216	179577	396249	152952	0.990394	149264	199742	241257	307764	229375	64017	72714	474842	357415	522986	437532	722518	554746	584231	500587	465363	65839	769367	563797	560597	613024	268341	467946	107444	579545	689785	799018	398873	566759	158259
CRO_T100904	641361	334246	767075	237142	156292	126026	730336	203165	270481	0.255223	0.0715466	0.0364166	0.345005	0.33419	0.202952	0.864001	271406	196176	383185	292502	337808	595816	813874	900166	636667	548262	733533	275877	267746	280232	305414	334179	263895	253165	308094	714904	884402	236208	343195	195161	165362	37.91	0.484651	2826	498708	565779	60509	36885	550015
CRO_T100905	450337	556102	562853	419213	366323	408405	375172	505287	44338	174614	147234	148675	158965	149636	158977	10676	11856	159672	158049	120422	113794	122935	149143	132773	362533	406616	365738	237255	258872	25226	385357	317579	393304	205121	270674	244321	178636	212068	196134	22595	155605	186313	196008	139682	214045	161395	24908	237647	164595
CRO_T100906	751905	587502	382143	668367	49294	386233	345202	936568	10013	343512	416234	362746	285874	326958	178588	264914	287204	927967	326594	287807	272373	301406	288888	303486	378512	188515	149974	42786	16511	298695	236543	202537	136922	644195	409843	604626	595049	386948	452768	431406	369193	326308	201489	409784	577033	325076	226354	389454	217536
CRO_T100907	274021	236236	374808	247288	161526	129862	753903	250757	241351	331777	306115	32385	368371	374578	383387	378122	33005	244092	388721	383317	404358	338298	32948	337591	425149	471203	447691	47065	494669	431536	369336	404966	393155	396479	393065	37818	356456	44045	423228	424861	356236	413356	295714	371177	317468	29181	431843	476606	435185
CRO_T100908	0.484361	0	466392	0	212514	156966	0	0	0	0	0	0	0	0.288038	0.262922	278406	0.750065	593793	855249	0.814618	546077	118386	215203	0	0	0	0	0	0	0	0	0	0	0	0.447089	0	0	0	0	0	11131	0	0.328138	0	0	0	0	104284	0.302763
CRO_T100909	0	0	0	0	0	0	0	0	0	0.305716	0.295159	0	0	0	0	0	0	0	0.191597	0.237487	0	0.232226	0	0	0	0	0	0.217305	0	0	0	0	0	0	0	0.749049	0.282404	0	0	0	0	0.254214	0	0.231645	0	0	0	0	0.670576
CRO_T100910	0	0	0	0	0	0	0	0	0	0	0	0	0	0	0	0	0	0	0	0	0	0	0.249459	0	0	0	0	0	0	0	0	0	0	0	0	0	0	0	0	0	0	0	0	535799	0.866902	376519	0	0	0
CRO_T100912	0	0	0	0	0.0584295	0	0	0	0	0	0	0	0	0	0	0	0	0	0	0	0	0	0	0	0	0	0	0	0	0	0	0	0	0	0	0	0	0	0	0	0	0	0	0.198639	0	0	0	0	0
CRO_T100913	0	0	0	0	0	0	0	0	0	0	0	0	0	0	0	0	0	0	0	0	0.455859	0	0	0.265785	0	0	0.632284	0	0	0	0	0	0	0	0	0	0	0	0	0	0	0	0	0.000394336	0	0	0	0	0
CRO_T100915	0	0	0	0	0	0	0	0	0	0.0877964	0.0858337	0.175282	0	0	0.0825264	0	0	0.167155	0	0	0	0	0	0	0	0	0	0	0	0	0	0	0	0	0	0	0	0	0	0	0	0	0	0.10264	0	0	0	0	0
CRO_T100916	228537	281649	0.231338	235427	0.685401	0.347594	0.941719	295642	255847	0.173692	0.135873	0.138794	0.130686	0.210392	0.0322243	0.126292	0.273271	0.343223	0.21725	0.0981385	0.207304	0.288114	0.188343	0.170681	0.457955	0.108009	0.230131	104059	243898	192179	0.108256	0	0.647913	367284	233909	129848	0.320852	189573	207089	332115	0.202733	274427	162278	0.956	0.752448	0.646125	110783	171218	47021
CRO_T100917	372452	0	6207	0.0678782	804412	454859	0	0.194044	0.835232	948722	195367	993875	241445	244479	207.43	306081	205.06	178608	174643	948795	160497	122.45	153863	201682	581029	60514	551534	7628	173154	173248	647779	336122	370482	155881	414203	120816	263477	152521	0.792996	173303	459194	132223	177616	465397	378453	267.63	194374	365038	141385
CRO_T100918	0	0	0.032356	0	0	0	0.0413652	0	0	0.101821	0.0479081	0	0.230967	0.198562	0.268599	0.125077	0.303589	0.100599	0.0864405	0.140144	0.0584962	0.205308	0.0580741	0.33482	0.55876	0.226478	0.320648	0	0.216161	0.0863377	0	0.064598	0	0.148294	0.0761017	0.236046	0	0.389061	0	0	0	0	0	0.0885132	0	0	0.183069	0.0620608	0.334883
CRO_T100919	0	0	0	0	0	0	0	0	0	0	0	0	0	0	0	0	0	0	0	0	0	0	0	0	0	0	0	0	0	0	0	0	0	0	0	0	0	0	0	0	0	0	0	0	0	0	0	0	0
CRO_T100920	0	0	0	0	0	0	0	0	0	0	0	0	0	0	0	0	0	0	0	0	0	0	0	0	0	0	0	0	0	0	0	0	0	0	0	0	0	0	0	0	0	0	0	0	0	0	0	0	0
CRO_T100921	713131	724952	555468	632377	191212	0.162304	478939	231395	318826	0.261805	0.510227	0	123743	186503	0.73877	0.915657	224405	222519	139001	131909	0.882207	275023	210351	124141	0	0	0	0	0	0.736984	0	0	0	0.397708	0	0.418352	0.481651	165028	0	0	0	0.857516	0	0	0	0	0.346246	0	0.280717
CRO_T100922	0	0.35266	0	0	0	0	0	0	0	0	0	0	0	0	0	0.544831	0	112338	0	0	0	0	0	0	0	0	0	0	0	0	0	0	0	0	0	0	0	0	0	0	0	0	0	0	0	0	0	0	142199
CRO_T100924	0	0	0	0	0	0	0	0	0	0	0	0	0	0	0	0.263509	0.287341	0.468732	0	0.145719	0.254466	0.587424	0	0	0	0	0	0	0	0	0	0	0	0	0	0	0	0	0	0	0	0	0	110098	0.897799	178159	0	0	0
CRO_T100925	0.181669	0	0.0534866	0	0	0	0.203945	0.114157	0.105214	0	0.0771222	0.157472	0.371101	0.24001	0.368255	27206	276569	126975	912037	799591	12357	10481	771451	154526	0	0	0	0.334763	0.587785	0.111144	0	0	0	0.961536	159519	242611	203167	100417	0.798101	0.250885	0	12968	102153	386153	0.622366	0.842259	131795	295575	150828
CRO_T100926	483986	258497	722405	12.58	905231	636228	196473	340418	253123	575529	663039	566022	977128	105.14	106014	363288	351696	192747	254797	211217	252078	294858	297984	243812	158147	161681	189425	338587	404585	430861	207562	193355	236247	107.72	103061	147589	146618	119202	115936	100347	342366	114.62	203489	193048	207667	219073	145022	250778	210043
CRO_T100927	0.0666852	0	0	0	0	0	0	0	0	0.125207	0.121146	0	0	0	0.0552227	0	0	0	0	0	0	0	0.0627653	0	0	0	0	0	0	0	0	0	0	0	0.0974286	0	0.499962	0	0	0	0.106045	0.0908255	0	0.0687057	0	0	0	0	0
CRO_T100928	0.0761845	0.0608029	0.0440257	0	0	0	0	0.0448233	0.169271	148384	215874	15763	192256	117745	186054	0.158358	0.938691	202934	0.604584	0.982389	0.314107	128899	106577	101594	0.197907	0.556284	0.883233	109342	0.52856	116362	0.640936	0.955568	0.198998	0.990766	165155	182311	0.763588	113427	0.686194	0.856383	211019	0.497704	0.242889	0.498926	0.448268	0.106139	0.180454	0.430979	0.378046
CRO_T100929	0.717591	0	0	0	0	116163	0.280309	0	0	0	0	0	0	0	0	0	0	0	0	0	0	0	0	0	0	0	0	0	0	0	0	0	0	0	0	0	0	0	0	0	0	0	0	0	0	0	0	0	0
CRO_T100930	0.565598	0.44307	0.557695	104939	0.330176	0.50415	187523	0.112805	127554	0.72804	113007	0.289593	0.8109	101912	0.652983	0	0.211269	0.418958	0	0	0.195533	0.225963	0	0	147031	203552	0.24285	208417	738321	26838	0	0.773151	0.97288	316258	299941	480355	0.802749	421677	550354	442891	258175	321878	0	0.195988	0	0	0.21817	0	0
CRO_T100931	62026	90382	203826	49959	183654	125119	320399	647009	115557	171018	164513	180621	195956	189334	204859	596661	746967	546049	611474	913596	800948	955046	98233	840029	714558	749918	723822	163422	175789	156473	828099	809034	866271	239538	225607	224.32	173028	213439	245746	212179	257793	219159	104716	423973	45371	358391	134385	831728	464888
CRO_T100932	0	0	0	0	0	0	0	0	0	0	0	0	0	0	0	0	0	0	0	0	0	0	0	0	0	0	0	0	0	0	0	0	0	0	0	0	0	0	0	0	0	0	0	0	0	0	0	0	0
CRO_T100933	235923	244271	276283	195105	195802	177996	981066	215832	213128	413489	412878	424106	502638	507774	483849	647495	605873	402643	606335	685745	612768	650971	64998	68944	432117	456088	484511	411337	364824	375103	394813	403418	353882	378224	416849	373563	365157	337988	404668	352264	451978	389602	509366	511917	520774	427437	429895	455246	304808
CRO_T100934	0	0	0	0	0	0	0	0	0	0	0	0	0	0	0	0	0	0	0	0	0	0	0	0	0	0	0	0	0	0	0	0	0	0	0	0	0	0	0	0	0	0	0	0	0	0	0	0	0
CRO_T100935	717373	327368	330263	470036	91004	493969	450743	768932	485191	108553	0.264078	0.540766	0.758446	0.271011	0.24738	327435	176432	905982	0.773742	134131	128449	148517	0	448226	0.885595	0.833056	0.890804	0.38071	280102	341979	0	0	0	13556	113578	113128	147482	726482	151583	426864	0	421798	0.308741	0.312168	0.689972	0.399102	275413	294359	0.854596
CRO_T100936	221833	402471	0.861116	146618	0.763043	102798	124499	259381	18891	0	0.12969	0.267294	0	0	0.238522	0.15815	0.170388	0.333008	0.154038	0.189954	0.777609	0	0.408659	0.993031	0.215939	0.201238	0.64871	332673	6785	491793	104535	0.346839	0.88353	537869	390182	847923	429116	122352	933396	634275	0	733211	0.144998	0	0	0	147352	140134	0.550519
CRO_T100937	0	0	0	0	0	0	0	0	0.41977	0.211604	0	0	0.198041	0	0	0	0.608101	0	0	0	0.246597	0.914966	0.444115	0.817466	0	0	0	0	0	0	0	0	0	0	0	0	0	0	0	0	0	0	0	0.297829	0	0	0	0	0
CRO_T100938	930719	0.424234	505109	0.3371	467991	516648	119581	0	0	0	0.157113	0.486797	0.301109	0.163017	0.14632	0	0	0	0	0	0	0	0	0	0.264337	0	0	0	0.237632	113697	277439	0.213031	0.80691	0.488434	0	0	0.292931	256644	116575	177989	0	158854	0.1773	0	0	0	0.200053	135506	0
CRO_T100939	568348	622382	365223	207874	194583	126817	134966	457184	315788	574846	427455	494527	659613	467767	479129	105726	102561	128058	870677	130712	960251	96726	117429	113029	645825	519887	574696	660361	702193	631541	631029	537045	560947	631142	760782	772228	824959	39047	416574	517558	892636	531241	556285	88584	851575	958201	554517	679123	47441
CRO_T100940	178319	192736	198763	266467	672421	552887	638124	240299	227637	107154	119215	102673	105201	191073	182164	175662	158688	355678	17384	247377	198388	173969	200954	205612	121498	163241	106302	178214	241579	190842	123757	721253	137621	752089	150194	24173	281348	188154	11463	160254	163343	13884	171561	323862	431211	307178	19431	212656	118581
CRO_T100941	0	0	0	0	0	0	0	0	0	0	0	0	0.420668	0	0	0	0	0.0549554	0	0	0.534327	0	0	0	0	0	0	0	0	0	0	0	0	0	0	0	0	0	0	0	0	0	0	0	0	0	0	0	0.947994
CRO_T100942	181432	192573	47687	952537	169976	163572	263928	183394	12633	0.948741	116737	123179	33164	352679	291055	195531	243715	180525	277315	268412	252691	273218	309802	251628	136171	159018	138217	97101	119458	122948	139249	158876	169728	210932	244444	193997	163627	241601	243941	192562	233518	257688	52881	476177	281135	200819	240811	226194	134843
CRO_T100943	627961	822696	490592	562455	295004	275185	171713	559178	541684	899246	105353	101226	287825	287488	255636	399014	411346	364252	390166	350334	358866	401524	447346	396757	322045	325208	37123	269207	234481	213338	240326	333423	330498	235942	211788	333389	308041	195507	183671	226478	304532	200443	279683	378603	382451	422658	644805	626363	885843
CRO_T100944	762887	826587	0.643642	429914	148101	0.56542	133349	10289	644703	0.963267	0.945945	119795	101999	100402	0.949308	611162	610062	517133	408016	681572	744524	593407	278157	951218	173143	241491	238218	131956	146329	156396	0.312092	0.635226	0.591896	396964	412905	702978	788366	449342	489988	292348	562303	476565	950067	0.484952	0.323388	0.622103	305427	213154	166475
CRO_T100945	0	0	0	0	0	0	0	0	0	0	0	0	0	0	0	0	0	0	0	0	0	0	0	0.0979078	0	0	0	0	0	0	0	0	0	0	0	0	0	0	0	0	0	0	0	0	0	0	0	0	0
CRO_T100946	0	0	0	0	0	0	0	0	0	0	0	0	0	0	0	0	0	0	0	0	0	0	0	0	0	0	0	0	0	0	0	0	0	0	0	0	0	0	0	0	0	0	0	0	0	0	0	0	0
CRO_T100947	538633	524912	46273	303365	60017	110.8	381169	337174	418382	888577	922861	915895	107913	103926	940563	108181	917425	97494	102655	777572	806747	812343	892717	113745	969093	969856	102424	140542	138718	135162	158201	160522	139995	247022	232416	126.12	104283	240955	295457	233297	171969	303558	124253	517206	365373	352994	70738	731268	638079
CRO_T100948	111125	119298	595578	727207	584028	923117	677257	156666	133813	112946	141779	15199	137962	163416	183189	761777	556237	398965	457279	553895	614327	695777	227493	980301	287955	241637	206574	113899	160132	931474	295342	211117	22397	458096	43427	594408	583786	609401	672339	407703	114221	584391	779443	178775	140365	0.853406	184503	114272	865879
CRO_T100949	0.13366	0.422898	0.62621	0.189823	0.0776437	0.720375	0.305647	0.166351	0.465068	0	0	0	0	0.0183395	0	0.292161	0	0	0	0	0.145933	0	0.128427	0.115652	0	0	0	0	0	0.152558	0	0.292582	0.186663	0	0.16791	0	0	0	0.313027	0	0	0.306078	0.426786	0	0	0	0	0	0.125134
CRO_T100950	586236	813088	905473	707947	343242	294757	206952	621903	793298	505239	437121	47281	632399	604406	514115	58128	545491	582205	499775	597968	531903	539998	578292	496402	650417	529449	555132	505881	481404	547729	504204	544633	534752	543036	527014	665357	668424	522473	536658	494008	954885	535075	415236	486427	785327	520794	850161	941596	557761
CRO_T100951	509713	549993	188147	382198	222891	0.986093	202751	497374	359088	323788	320298	265845	284527	427039	340676	0.667254	124297	0.829755	0.864936	0.70939	0.710324	0.411023	170664	0.776846	169786	313034	48582	297704	460074	361945	309901	391064	490797	675591	429158	432281	444232	723983	70185	513553	0.78984	816581	107071	174265	192282	0.904429	312939	208751	304088
CRO_T100952	292871	393735	253862	14789	152353	129852	0.773346	300009	261217	226024	246535	278502	414353	34659	400406	20681	191784	123144	141369	146898	153612	155854	155313	183631	42576	431317	542798	527711	402733	579345	427334	340118	322168	939436	739468	101157	949713	659556	772488	878347	123417	798786	610292	928809	75276	763144	991365	101267	102713
CRO_T100953	0	0	0	0	0	0	0.0850493	0	0	0.198718	0.193745	0.0990767	0	0.033654	0.0304656	701111	363619	623394	364738	287668	368149	207715	212981	471835	0	0	0.0545866	0.139959	0	0.092615	0.15706	0.0438217	0.448688	0	0.0517378	0	0	0	0	0	0	0.0541426	0	0.0779165	0.0431125	0	309409	356482	257688
CRO_T100954	0	0.488323	0.867669	0	0.122523	0	0.318559	0	0	0	0	0	0	0	0	0.891138	0.72452	530079	0.724753	0.511832	0.436741	126833	118571	144629	0	0	0	0	0	0	0	0	0	0	0	0	0	0	0	0	0	0	0.411814	0	0	0	0	0	0.193213
CRO_T100956	0	0	0	0	0	0	0	0	0	0	0	0	0	0	0	0	0	0	0	0	0	0	0	0	0	0	0	0	0	0	0	0	0	0	0	0	0	0	0	0	0	0	0	0	0	0	0	0	0
CRO_T100957	0	0	0	0	0	0	0	0	0	0	0	0	0	0	0	0	0	0	0	0	0	0	0	0	0	0	0	0	0	0	0	0	0	0	0	0	0	0	0	0	0	0	0	0	0	0	0	0	0
CRO_T100958	0	0	0	0	0	0	0	0	0	0	0.0340665	0	0	0	0	224477	275534	321465	0.0626519	0	0.608156	0.602755	0.23275	177449	0	0	0	0	0	0	0	0	0	0	0	0	0	0	0	0	0	0	0	0	0.0468577	0	532896	0.575621	0.269226
CRO_T100959	69778	402238	471079	769125	551046	227622	310035	70444	870236	145724	135689	120753	153069	193.33	192226	162.21	701622	529254	871613	524484	858555	338184	526982	705363	245338	22042	192215	327866	278072	306967	774076	64.23	631096	238563	272551	153885	138697	183461	174153	243659	523343	200955	242.71	174282	183956	7561	675688	696247	448675
CRO_T100960	0.847575	0.276468	113659	10823	0.492054	111332	0.733586	0.688351	302286	0.524844	0	0.44565	253697	595044	900393	742028	122625	566362	368703	190322	531847	0	197921	465281	0	0	0	366241	0.845043	628579	124532	168472	190439	411174	39013	0	0	0	0	0	770685	0.659811	113758	0	0.496501	0.800789	164283	155824	170898
CRO_T100961	330201	382189	261478	494142	522865	667632	687659	534294	496541	991833	982363	94925	90978	870397	943631	864455	157383	116951	915435	347152	575324	161744	27596	229089	578257	592219	538838	176976	163769	167336	539562	540322	523.17	387861	352128	30848	301635	362519	305727	378197	250685	317505	139475	412528	475528	424221	477572	344861	160802
CRO_T100962	102954	941171	376136	796698	135212	153385	133.94	892864	118722	44841	442224	45746	677638	655319	641147	158255	149384	13682	308695	14934	187618	240652	214154	212771	118254	110256	108243	610169	63.72	627692	121443	118649	112084	408076	319657	222927	214251	383463	359377	39703	196871	348523	452782	152691	18419	195297	723211	655296	377466
CRO_T100963	18605	49476	0.167124	108627	0.384432	0.0246733	0.390997	287284	413821	0.616693	0.761449	0.285293	0.886519	0.955955	102886	0.810568	0.708635	0.164798	0.47519	0.236167	0.199636	0.518823	0.538158	0.449137	0.473031	0.701361	0.74684	0.991692	24362	138914	0.702142	0.875103	0.759409	288473	199068	126113	173116	275722	190702	2151	0.800797	18371	0.677757	116925	0.813234	0.738292	346033	240439	54003
CRO_T100964	0	0.0931047	0.0386945	0.0270498	0	0	0	0.172574	0.267246	0.0786994	0	0.0791969	0	0	0	0	0	0	0.0315006	0	0	0	0	0	0	0	0	0	0.0686969	0	0	0	0	0	0	0	0	0	0	0	0	0	0.0606366	0	0	0.105455	0.0703079	0	0.128196
CRO_T100965	0	0	0	0	0	0	0	0	0	0	0	0	0	0	0	0	0	0	0	0	0.123346	0	0.148633	0.116759	0	0	0	0	0	0.301221	0	0	0	0	0	0	0	0	0	0	0	0	0	0	0	0	0.153422	0	0.104881
CRO_T100966	660418	853115	224737	508142	235872	237062	294364	639704	610226	227713	231939	254031	288675	276392	319561	160932	157485	150527	187471	167656	158583	181717	202751	202255	491293	514976	476571	287909	257459	28103	448165	438322	486369	243917	248592	160105	171885	27278	254687	232067	186849	270547	311306	30339	280629	263176	425867	31038	381392
CRO_T100967	123844	143854	241718	632526	145937	151366	225094	625158	654743	867353	511503	77799	255673	232089	229315	933421	101832	211734	744427	768505	109566	121652	131241	120539	35973	258505	262835	336088	362974	342693	192281	176244	225995	278694	280897	374524	304987	283275	272226	248769	369437	345071	367893	315088	262222	342628	282958	209943	308647
CRO_T100968	152747	128253	136245	163815	98.43	86716	642073	307359	243192	232.69	239.02	230.62	191395	184549	187223	223951	147973	123.65	659101	814634	549508	350052	337071	341673	531937	601307	573978	756386	727927	678289	442146	398065	416755	656311	645698	679652	620476	704709	570663	744853	220878	505189	260708	474727	979884	746495	810422	107881	198789
CRO_T100969	0	0	0	0	0	0	0	0	0	0	0	0	0	0	0	0	0	0	0	0	0	0	0	0	0	0	0	0	0	0	0	0	0	0	0	0	0	0	0	0	0	0	0	0	0	0	0	0	0
CRO_T100970	195471	285751	0	0.943093	0	0.120743	0	190507	202726	0	0	0	0	0	0.582097	0	106789	196426	104896	0	0	0.564779	0	0.198471	0	0	0	0.597262	0	0.295341	0	0	0.699809	0	0.668902	0	0.388028	0	0	0.671473	0	0	0	0.686963	12875	0.568149	0	0.24246	0.625818
CRO_T100971	0	0	0	0	0.298875	0	0.385224	0	0	0	0	0	0	0	0	0	0	0	0	0	0	0	0	0	0	0	0	0	0	0	0	0	0	143776	147231	0.761442	0	14957	0.68018	0	0	388498	0	0.546294	24149	276072	0	0	0
CRO_T100973	468143	663238	31127	468666	161147	201046	101304	318452	300914	118904	927129	126178	196048	183846	173134	11	129276	117348	177765	14463	14188	130498	166993	125472	315206	325854	329894	249242	22065	209732	277977	317521	329916	150358	153301	194531	154212	138558	126579	169001	252178	147859	212344	358951	284507	223877	480911	426927	394049
CRO_T100974	13397	0.646418	202236	0.25655	0.957434	0.622055	0.435768	236514	170723	111288	156608	121736	302944	303768	219269	23777	135435	259969	0.65622	121676	0.93995	232909	207688	205502	0.31044	0.16678	0.222924	0.114755	0.638722	0.645546	298621	218481	186022	156267	144553	332091	128823	195156	255738	198158	269963	235933	296935	0.974695	0.696874	0.992434	224858	258008	509363
CRO_T100976	154183	145211	128585	999812	186304	184434	145363	150465	143511	448205	53495	508534	369414	357438	357796	127793	129032	898838	102377	109069	107919	129267	127402	106569	353557	391199	350901	554195	51.1	523633	308174	350038	352445	822842	792156	51848	493948	795319	944402	828735	478567	817836	625833	190733	393037	364331	661679	712489	390318
CRO_T100977	696687	112986	877292	941347	659725	52323	414777	104077	104144	56415	55273	572068	948029	995544	101815	875958	92614	579124	903041	103837	103659	101419	102185	847208	827869	790459	915225	954144	846093	949194	828101	762693	911354	84955	845916	138526	148746	110816	922851	954834	150325	921188	829856	109.34	927153	876851	143479	124452	141124
CRO_T100978	0.216307	0.0859524	0.127863	0.349835	0	0	0	0.204438	0.501577	0.0928978	0.0907257	0.0928611	0.0875976	0.376563	0.345327	0	0	0	0.106445	0	0	0	0	0.183074	0	0	0	0	0.414531	0	0	0.123758	0	0	0	0	0	0	0.134832	0	0	0	0.109048	812377	674116	749889	0.122465	0.115483	0.199495
CRO_T100979	0	0	0	0	0	0	0	0.39175	0	0	0	0	0	0	0	0	0	0	0	0	0	0	0	0	0	0	0	0	0	0	0	0	0	0	0	0	0	0	0	0	0	0	0	0	0	0	0	0	0
CRO_T100980	838053	105147	47786	584272	295543	280139	311379	731146	785257	149511	132402	139618	102759	740232	832465	51857	541852	543186	567884	627781	596266	46372	687867	567762	569421	567665	434755	760091	769618	754464	177308	469013	445986	890577	821758	754416	104337	893796	982575	889532	635833	10688	834075	917958	10905	122477	680671	526819	732413
CRO_T100981	297262	294552	294903	260505	202207	20195	170952	376229	440305	187624	21812	187644	249185	252786	23955	34882	30895	24639	234513	264322	271995	302039	302359	281892	241704	228483	246918	257512	291754	287885	326279	259712	290174	40424	327439	422693	512477	433644	432995	348082	240941	447329	36275	306586	222084	244552	595615	674575	153713
CRO_T100982	143498	153606	187491	123093	138044	125859	117197	118848	10767	350848	373084	349651	280586	311474	344199	341967	335954	191028	332859	369163	338258	367256	342448	406857	296595	295654	311521	34281	281535	258782	321193	279574	267456	23621	217334	301461	268098	240051	225766	241462	365921	217118	449516	367684	299527	37086	333882	313428	330185
CRO_T100983	222789	233561	15269	273112	11145	934973	994783	183595	217354	903229	955436	911984	237355	221275	207182	767179	647561	454781	580437	566402	592315	478334	692773	533684	110003	922137	980845	690862	103788	10573	832956	881547	809246	181714	135248	172225	127684	170601	150203	131754	879314	239852	145549	385583	212739	286562	153279	12302	179026
CRO_T100985	109786	114084	156305	832021	356147	25193	22256	134692	117395	169126	158239	159295	138285	125721	130042	149576	193138	135776	26246	165209	231647	184826	212409	168506	145392	146461	163409	205158	228624	223316	122642	137043	12421	255254	271355	368121	270426	276075	233639	313465	360083	244429	163562	144249	161965	162263	150268	163135	241226
CRO_T100986	151381	469143	349675	218781	999742	112976	511349	413977	578194	169231	388139	0.94069	232716	289299	245858	129789	117532	733843	283657	212889	251485	169754	483448	436216	0.612218	0.289263	0.924088	106489	0	0	0.583068	199184	0.953144	0	0	0	0	0	0	0	0	0	653761	684794	103625	736675	659991	144476	165844
CRO_T100987	350885	29151	34.24	26.92	21455	16797	133261	264568	391789	0	163688	0.837981	0.391767	0.419963	0	45666	273402	56053	575522	593863	696665	517824	448242	939725	20585	193638	0	0.589956	0	0	0	111325	0	0	0	202276	0	0	0.602297	0	0	0	287058	919108	481137	977844	426784	506828	838722
CRO_T100988	0	0	364957	0	121746	160247	0	0	0	497594	587957	472605	0.331107	0.763491	149548	284086	435602	0	226569	610482	474809	519031	487626	369828	231969	109104	466667	0.997216	419249	0	275906	141131	475543	699399	637319	257143	193154	671616	928942	447243	822978	523344	192183	108131	359125	140612	340882	37117	491579
CRO_T100989	0	0	0	0	0	0	0	0	0	0	0	0	0	0	0.424249	0	0	0	0	0	0	0	0	0.0277274	0	0	0	143785	0.377812	0	0	0	0.857083	0	0	0	0	0	0	0	0	0	0	103183	0.424964	0	0	0	127799
CRO_T100991	0.40092	127017	0.423156	0	0	0.271136	0	104958	147075	148884	117239	137873	0.51193	0.966381	0.818294	22852	200461	383311	181342	122338	202631	284914	317743	328354	0	0	0	0.835992	0.88937	117131	0	0	0	0.00786817	119647	0	0.635657	0.236882	0.597132	0.661946	0	0.978303	0	932369	502429	783171	0.196098	0.581522	0.731931
CRO_T100992	0	0	0	0	0	0	0	0	0	0.354658	0.0850471	0	0.165497	0.178067	0.0817285	0	0.128836	0	0.0572714	0.0720989	0.11962	0	0	0.191584	0	0	0	0.49685	0.130309	0.36869	0.275527	0.11734	0	0.671251	0.1356	0.285329	0.483497	0.279129	0	0.140596	0.344794	0	0	262149	433956	395434	0	0	0.104667
CRO_T100993	298263	333036	148518	37772	72612	839786	845192	282127	267819	457162	694322	498141	629615	677671	728685	0.116848	0.253713	0.213961	0.220652	0.939975	0.569332	0.26386	0.208497	104486	111234	109864	124655	280151	252912	255188	193784	135933	184791	221692	14911	645347	10285	302105	259367	146768	242242	249078	447315	174737	168616	25981	995935	733796	682933
CRO_T100994	0.221026	0.15204	0.129506	0.117306	0.544391	0.699898	0.657655	113302	0.833329	0.0552217	0.0537446	0.137164	335894	320158	234919	0.567016	0.361342	0.861214	0.328953	0.135375	0.358921	0.454541	0.297706	0.621679	171728	204413	167918	0.351043	0.73334	0.581634	275711	222477	138596	0.125628	0.300828	0.0888562	0	0.0438221	0.358582	0.0870679	0	0.271114	863253	515017	345608	471777	0.247885	0.133416	0.262778
CRO_T100995	0.238869	0.276822	0	0	0	0	0.401804	0	0	0	0	0	0	0	0	0	0	0	0.188107	0.400379	0	0	0	0.641	0	0	0	0	0	0	0	0	0	0	0	0	0	0	0	0	0	0	0	28174	358021	43897	0	0.572381	0.346273
CRO_T100996	113099	119386	986428	876821	765292	794157	795352	115473	130174	239529	272333	261967	148006	155278	142062	351141	637864	110156	3192	573007	501265	379987	551995	38202	176295	164595	192371	139244	158713	187211	161626	101796	115263	171304	203922	127953	176076	153025	144467	134159	126468	131682	10857	214233	339601	12815	811793	508822	429216
CRO_T100997	354027	400986	258136	214404	268727	289506	235299	278161	252452	106003	100465	109351	804143	74861	740728	104064	946776	673636	842757	949496	841139	950366	91044	971548	717107	739096	769887	744101	685637	685115	562194	628347	594956	625864	644582	723063	762865	561739	54704	557106	96763	56697	969941	819182	783719	102472	681511	71859	613738
CRO_T100998	0	0	0	0	0	0	0	0	0	0	0	0	0	0	0	0	0	0	0	0	0	0	0	0	0	0	0	0	0	0	0	0	0	0	0	0	0	0	0	0	0	0	0.0480499	0	0	0	0	0	0
CRO_T100999	192059	207599	112196	126.72	193277	235.58	476.73	204022	167.63	116637	103795	117465	123684	118317	119.88	979282	984534	719926	143987	135287	127012	112555	114349	123479	415993	415266	389371	155377	134552	138566	274413	289421	293585	660477	696157	696852	730606	610191	599251	582445	498621	598705	125023	100364	118.27	104.87	333979	253.14	921556
CRO_T101000	0	0	0	0.0323572	0	0	0	0.0437612	0.0804774	0	0	0	0	0	0	0	0	0	0	0.0429503	0	0.0837172	0	0.0588358	0	0	0	0	0	0	0	0	0	0.0878771	0.44933	0	0	0	0	0	0	0	0	0	0	0	0	0	0
CRO_T101002	0	0	0	0	0	0	0	0	0.0258626	0	0.0343957	0	0	0	0	0	0.153315	0	0	0.0282445	0	0.109729	0.0420704	0	0	0	0	0	0	0	0	0	0	0	0	0	0	0	0	0	0	0	0	0	0.103227	0.0574122	0	0	0
CRO_T101005	0	0	0	0	0	0	0	0	0	0	0	0	0	0	0	0	0	0	0	0	0	0	0	0	0	0	0	0	0	0	0	0	0	0	0	0	0	0	0	0	0	0	0	0	0	0	0	0	0
CRO_T101006	10138	0.468735	106724	0.619347	740061	571961	896513	114612	914396	69175	756336	605681	762319	455505	500183	371069	214777	803075	549193	302961	26853	368722	365005	867328	20.53	16296	144444	284164	279418	309013	128049	14349	187618	243927	235285	621514	358232	172728	17697	217397	373866	279279	233825	143096	0.786221	0.602611	444019	676614	139513
CRO_T101007	161529	139862	240821	158772	204992	185524	120615	156124	137293	318175	360769	325347	209012	233244	238505	226907	246798	300169	190106	189852	211612	304579	292339	234421	259529	269704	282911	306014	280.63	281764	267713	258275	234795	281144	298994	397573	472772	354764	352952	289647	286025	311369	112402	110449	133907	136677	114877	123444	956953
CRO_T101008	136028	194614	235209	158608	551266	564935	274237	176455	170437	324915	294172	310936	245267	23485	230618	272604	305077	214313	276388	31168	27428	29258	341968	260261	251609	239504	260438	211517	20288	191176	254687	253802	252258	175202	181013	298695	311988	14854	172394	179077	388574	163784	439276	503962	449995	493723	340036	350547	283415
CRO_T101009	185408	275563	260498	16502	782341	613093	454031	276824	276092	216715	205133	230098	215061	20518	199603	27013	263212	182338	24686	263111	23718	25.72	263464	263433	197559	189803	208141	186327	185945	197068	191298	197353	174039	138803	150796	194503	215175	154274	149882	117019	284321	139141	284568	23782	230913	210221	269519	325459	230753
CRO_T101010	110349	106815	141536	874363	72003	104142	484802	17427	169817	363875	413415	360066	225437	212734	213174	110628	965209	835005	951088	958832	889051	9094	900244	10526	166233	177876	171741	182329	158137	177572	164578	164143	180354	158156	154434	227861	189202	171522	154949	184648	16554	149693	337294	743955	103858	91095	14781	186565	113303
CRO_T101011	274308	310664	242216	237749	137959	132536	113839	260199	23998	397027	420755	404066	360717	341568	314987	458703	489057	411201	388545	395466	360842	474078	498521	499995	296395	26144	323917	291351	294055	279461	186183	240034	214948	243972	289409	225501	310365	266341	236472	22305	307212	257456	414629	501456	478341	635065	316523	314167	324916
CRO_T101013	621386	541876	622539	166945	446555	519146	412377	533394	402501	114344	108682	125988	978414	724212	728406	103514	115654	113516	89769	99361	810969	926974	957713	106235	971137	8362	114039	761042	712446	984444	889911	107569	941743	697536	603717	561771	54113	476077	371973	554048	109278	724177	102271	969949	622465	864315	60313	735138	806553
CRO_T101014	251802	244257	214852	110363	164362	152729	142311	212402	15.03	467328	471326	449922	336286	271993	246599	46945	439134	423655	351642	431242	366259	347245	400221	434544	301375	305059	303969	32839	319838	388392	270887	244692	212163	316591	249452	323036	309896	198259	22.46	22535	308619	308334	327634	375502	314777	354576	211755	223715	178017
CRO_T101015	0	0	0	0	0	0	0	0	0	0	0	0	0	0	0	0	0	0	0	0	0	0	0	0	0	0	0	0	0	0	0	0	0	0	0.166738	0	0	0	0	0	0	0	0	572232	969626	965944	0	0	0
CRO_T101016	0.0209088	0	0	0.0195428	0	0.0419393	0.110082	0	0.0482357	0.0878984	0.0393385	0.0405296	0.0381232	0.0365171	0.0378239	0.0540071	0	0	0.0721164	0.0530514	0.134434	0.0550837	0	0	0	0	0	0	0	0	0	0	0.0682453	0.123987	0.190277	0	0.165253	0	0	0	0.175921	0.0501203	0	0.039891	0	0	0	0	0
CRO_T101017	0	0	0	0	0	0	0	0	0	0	0	0	0	0	0	0	0	0	0	0	0	0	0	0	0	0	0	0	0	0	0	0	0	0.410787	0	0	0	0	0	0	0	0	0	0	0	0	0	0	0
CRO_T101019	0	0	0	0	0	0	0	0	0	0.216245	0.20727	0.213931	0	0.428802	0	0	0.260945	0.527472	0	0.142316	0	0	0	0.192983	0	0.993371	0.349386	0	0	0	0	0	0	0.323208	0	0	0	0	0	0	0.80445	0	0	0	0.255467	0	0	0	0
CRO_T101020	636294	883024	286565	381871	173361	145338	395999	164527	14735	906783	987667	113551	12545	137207	948548	340917	436034	472218	933566	600819	724009	363907	515354	742679	133672	113802	121969	117929	137814	141774	784487	895739	910404	951927	850404	723541	710922	9678	751869	752651	612746	101533	540971	515193	662203	547412	948274	8357	169326
CRO_T101021	622519	659043	508562	333539	211326	147261	329.93	309585	111515	34912	30.55	320171	750121	843565	71765	252627	345673	311665	160994	107687	180473	723141	898353	999509	385787	440634	419909	272892	331971	365264	332212	281618	248772	533121	508146	406071	334714	698336	624505	551198	237053	587689	212583	207197	209505	187862	364021	358634	660754
CRO_T101022	344579	361772	14118	239801	406485	340498	42259	474135	392379	290074	310759	255307	644606	626353	524556	422609	51526	397347	104153	736468	820684	876345	100.29	117161	112977	110242	109547	671789	715879	65.73	109087	124079	104.33	41112	399148	183087	906067	172693	134735	408585	486839	225221	165023	551633	352609	368351	449425	270374	279263
CRO_T101023	366052	348864	382953	45245	207826	277358	270533	231886	413051	792822	763057	84083	118274	116878	113512	477851	513502	508291	624507	49174	734235	479678	313313	562792	114016	946806	100905	187432	255794	272107	195521	192973	198945	223887	265966	91584	869674	218833	201461	177569	676531	287914	200043	296749	148135	0.767318	340072	349366	45015
CRO_T101024	974681	806504	723471	725163	759993	755853	506762	910343	661302	238262	271581	256962	180232	181045	162187	223843	223942	216385	210276	245217	21496	214333	226024	261104	167605	145284	142841	163977	135357	178736	114252	131223	119852	125966	147163	132431	117123	123977	130975	109665	155094	138125	173039	248123	274201	310944	136291	136509	163769
CRO_T101025	0.371538	0.167076	0.184189	0.246709	0.484624	0.218526	0.157399	0.253391	0.419492	178564	124809	15226	401085	270863	214034	219118	166202	872972	0.669824	12835	10893	265497	275272	266589	16486	11674	109263	139792	219816	183771	0.382951	176636	251039	0.747873	203258	316809	180884	196108	142799	184419	209678	24652	0.225784	0.407024	0.98697	0	0.125332	0.479157	0.312479
CRO_T101026	0	0	0	0.255273	0	0.0585197	0	0	0	0	0	0	0	0	0	0	0.126488	0	0	0	0	0	0	0	0	0	0	0	0	0.127495	0	0	0	0	0	0	0	0	0.264089	0	0	0	0	109621	115722	0.728717	0	0	0
CRO_T101028	395694	260428	147329	265733	174475	15336	169596	401287	304122	126196	118062	114954	144873	151451	148182	129586	161005	20081	849848	123409	614118	152048	15	190931	675614	411229	649458	118952	942383	870637	803035	633402	567764	596388	911182	900525	6554	773699	479091	452117	110788	756381	617031	585961	440671	679515	456747	34163	667278
CRO_T101029	66196	250925	252629	271634	115917	209287	276459	711882	648218	183858	183655	206272	265856	209522	247808	224857	231261	408233	100393	17968	705574	166454	239057	31734	858322	115101	132548	153759	199884	154592	737934	916242	964779	829533	130449	138734	141073	105155	107404	816628	116876	117973	730171	738109	68377	534938	245092	484291	876452
CRO_T101030	415315	486367	264133	33186	308056	327525	299486	413384	489674	372846	358224	36564	351899	369571	370284	442074	48846	337229	465696	515405	498018	466781	425309	454199	381579	390124	386627	349502	37063	372435	384908	411956	365028	38628	375605	58871	56441	420143	425887	372059	408654	386379	40918	596521	818519	869914	638491	60156	564506
CRO_T101031	39846	923382	0.412562	238558	0.496919	0.304389	0.683942	749701	918634	0.380091	0.47523	0.432403	0.58226	0.652896	0.46106	14954	122799	121966	11231	158197	11911	0.812809	181208	107008	0.860555	0.24404	0.433091	1171	24935	153813	0.432536	0.279976	0.443996	320103	272743	38013	248641	318737	334498	30288	181685	316996	0.734375	165148	16149	231919	816869	652613	154099
CRO_T101032	691183	808538	404806	822216	635835	47605	184779	16446	166946	0.464837	0.345827	0.467692	0.441068	0.238359	0.32342	0.295202	0.277413	110928	0.12797	0.500659	0	0.506867	0.251631	0	130152	161273	0.759485	244868	546006	374186	0.714096	0.303661	0.390642	118372	133834	717508	478812	117877	12836	466521	0	16122	0.115617	668526	705306	865232	166064	119048	0.939981
CRO_T101033	0	0	0	0	0	0.0927711	0	0	0	0	0	0.401746	0	0	0	0	0	0	0	0	0.203078	0.277651	0	0	0	0	0	0	0	0	0	0	0	0	0	0	0	0	0	0	0	0	0	0	124962	0	0	0	0.399986
CRO_T101034	0.456835	0.479836	0.224918	0.32101	0.675199	114551	0.610234	0.289788	231108	0.259463	0	0	0	0	0	0	0.16138	0.447972	0.145819	0.151106	0.345728	0	0.20835	0.0951378	0	0	0.223814	0.512084	0.273429	0	0.302556	0	108875	0	0.722622	0	0.351709	0	0.728636	0	136152	0	0	0.13101	0.256477	0.141133	0.126771	0.161325	0
CRO_T101036	233782	237652	138704	185919	12318	115749	847295	21234	225342	313125	368829	350523	268142	263001	256616	284862	258781	299241	241886	311204	320738	23082	286927	27763	169212	138245	15395	324399	322622	363339	11972	116461	156706	690303	636216	592438	641911	718935	785838	720117	219064	733472	365522	812562	765708	634415	357419	323775	22046
CRO_T101037	144627	176037	173348	966632	323787	0.809654	357901	125779	721411	0.360553	0.23465	0.362358	0.227746	0.61373	0.552784	121558	131467	172642	0.790017	132786	104084	0.517992	0.808151	206398	0.782975	0.555626	0.197786	78013	107775	777873	0	0.158488	0.201774	328492	356009	328328	545733	190262	224301	0.940236	0	312296	108312	0	0	0	123272	130854	237493
CRO_T101038	281652	31199	163055	225177	180901	183961	156662	290306	246294	442396	48165	47974	446559	418461	415429	199943	198835	183905	25847	23032	210789	209252	219038	241516	261867	268004	271075	374877	435363	420493	210774	206272	240089	448976	456325	338442	286491	425845	370951	544075	34.41	399366	471304	101941	836683	865241	165844	20.02	173321
CRO_T101040	0	0	0	0	0	0	0	0	0	0	0	0	0	0	0	0	0	0	0	0	0	0	0	0	0	0.140703	0.150056	0	0	0.127782	0	0	0	0	0.284541	0	0	0	0	0	0	0	0	0	0	0.136465	0	0	0
CRO_T101041	0	0	0	0	0	0	0	0	0	0	0	0.149939	0.184869	0.104811	0.0935774	0	0	0	0.129541	0.0597519	0	0.231819	0	0	0	0	0	0	0.368916	0	0	0	0	0	0	0	0	0	0	0.130688	0	0	0.175117	0	0	0	0	0.0983767	0
CRO_T101042	0	0	0	0	0	0	0	0	0	0	0	0	0	0	0	0	0	0	0	0	0	0	0.111142	0	0	0	0	0	0	0	0	0	0	0	0	0	0	0	0	0	0	0	0	0	0	0	0	0	0
CRO_T101043	554222	235819	377304	23098	269075	281694	115945	156443	259539	585893	597952	569347	132676	144482	128008	0.595103	102337	149021	103032	122683	110036	1005	0.948613	163002	104633	999097	118248	101177	770418	87919	760057	814463	837426	32614	484708	201501	178175	239752	289133	335138	384241	329355	243725	227103	227717	279393	747193	296191	221399
CRO_T101044	333884	11847	0	269892	0.878709	0	0.756134	118417	167258	0.462947	0	0.461241	0	0.462313	0	0	0	0	0	0.980622	0	0	0.493442	0	0	14211	0	0	13652	194459	0	0	0	140151	430558	0.742246	503174	218699	265213	0.728179	0	151482	0.526675	0	0	0	117455	278968	242973
CRO_T101045	0	0	0	0	0	0	0	0	0	0	0	0	0	0	0	0	0	0	0	0	0	0	0	0	0	162636	0	126079	0	0	0	0	0	305365	0	0	0	0	314087	0.866528	0	0	0	0	0	0	0	0	0
CRO_T101047	0.370131	0	0	0.691953	0	0	0	0.579705	219496	0	0	0	0	0	0	0	0	0.863234	0	0	0	0	0	0	0	0	0	0	0	0	0	0	0	0	0	0	0	0	0	0	0	0	0	0	0.427025	0	0	0	0
CRO_T101048	497086	790668	161724	408007	192563	225157	227161	267269	39408	623303	725293	655168	163607	160275	152242	661056	605734	460139	560384	595281	627064	540881	543737	466813	419473	37053	423655	488228	60892	586145	358546	425978	410015	265014	245334	241585	230401	260085	263592	37019	298462	289504	702631	939824	876733	799712	336261	287732	112273
CRO_T101050	0	0	0	0	0	0	0	0	0	0	0	0	0	0	0	0	0	0	0	0	0	0	0	0.287337	0	0	0	0	0	0	0.2195	0	0	0	0	5.34E-05	0	0	0	0	0	0	0	0	0	0.195827	0	0	0
CRO_T101051	546349	812643	433718	249343	0.991796	107058	0.664907	407896	373125	292546	244033	15701	424784	27631	280428	210823	222072	22744	174761	147466	206787	148008	176836	184961	330947	330706	31239	303054	411205	283577	342184	311377	267194	448652	223774	258711	230563	314422	310454	112658	354697	255134	337453	387198	314508	242975	401746	300074	320567
CRO_T101055	0	0.0849027	0	0	0	0	0	0	0	0	0	0	0	0	0	0.109084	0	0	0	0	0	0	0.0975709	0	0	0	0	0	0	0	0	0	0	0	0	0	0	0	0	0	0	0	0	0	0	0	0	0	0
CRO_T101057	0	0	0	0	0	0	0	0	0	0	0	0	0	0	0	0	0	0	0	0	0	0	0	0	0	0	0	0	0	0	0	0	0	0	0	0	0	0	0	0	0	0	0	0	0	0	0	0	0
CRO_T101058	162729	989722	171442	680424	150147	143567	111475	982584	116965	37286	362817	387413	398423	329871	313989	672686	936414	877048	726197	7013	639165	541892	858492	926374	245658	218625	232118	266168	321398	326094	177352	200486	17778	256153	246427	208269	194421	206431	231806	26695	287375	293472	173743	683354	737738	983292	585431	630692	858346
CRO_T101059	421499	211596	128161	286775	746201	532011	481611	178549	282501	14.45	127428	121473	883403	40585	699761	326899	176142	224676	231742	255069	0.534327	185342	240654	219358	221036	346538	0.74112	126695	399489	0	140215	0	0	341762	209985	0	0	355535	194019	142055	261397	147757	107882	363599	287017	590614	171851	163265	0.947994
CRO_T101061	169328	105569	749679	175872	181238	223506	883625	118406	290279	140293	243066	190914	701288	116181	124766	123856	0.889829	263813	0.195118	193282	202447	0.936301	0.729437	166222	279155	262594	224638	336018	201812	335371	371874	135871	22891	466154	371278	0	557867	592705	588081	102262	0	111965	506066	393603	173993	547001	130222	0.824775	179589
CRO_T101062	0	0	0	0	0	0	0	0	0	0	0	0	0	0	0	0	0	0	0	0	0	0	0	0	0	0	0	0	0	0	0	0	0	0	0	0	0	0	0	0	0	0	0	0	0	0	0.787317	0	0
CRO_T101063	715387	726137	408884	56221	405783	390531	247681	545258	595566	168757	183567	175601	106193	977486	964033	403433	336089	517405	340799	355346	371501	318143	312206	393907	75582	760947	859922	811759	872466	934412	74361	726437	63.62	621501	701565	612423	692969	653361	605166	620625	520244	714178	59179	444402	569298	667081	493494	448989	354119
CRO_T101064	0	0	0	0	0	0	0	0.178869	0	0	0	0	0	0	0	0	0	0	0	0	0	0.691751	0.516554	0	0	0	0	0	0	0	0	0	0	0	0	0	0	0	0	0	0	0	0	0	0	0	0	0	0
CRO_T101065	0	0	0	0	0	0	0	0	0	0	0	0	0	0	0	0	0.0786477	0	0.0305076	0.0345992	0	0.0684988	0.0507528	0.188118	0	0	0	0	0	0	0	0	0	0	0	0	0	0	0	0	0	0	0	0	0	0	0	0.0659183	0
CRO_T101066	0	0	0	0	0	0	0	0	0	0	0	0	0	0	0	0	0	0	0	0	0	0	0	0	0	0	0	0	0	0	0	0	0	0	0	0	0	0	0	0	0	0	0	0	0	0	0	0	0
CRO_T101067	0	0	0	0	0	0	0	0	0	0.246356	0	0	0	0	0	0	0	0	0	0.255001	0	0	0	0	0	0	0	0	0	0	0	0	0	0	0	0	0	0	0	0	0	0	0	0	0	0	0	0	0
CRO_T101068	270816	273504	265735	145616	258148	248323	191777	228043	185359	550309	560678	580145	466483	433665	440624	569307	427378	248344	340554	491823	583439	413373	355402	339301	500946	572105	626001	634712	679521	681065	460076	44.59	451919	888543	924129	113602	122876	109951	110622	90473	743217	105268	731053	174093	126894	104881	541287	608477	532325
CRO_T101069	486448	863325	122618	364962	299008	646146	282666	114792	698616	448787	313175	394695	105702	930506	100977	0	0.302036	0.333322	137271	0.488678	155778	0	0.411542	0.149978	184657	0.581311	0.737983	137096	47591	261684	455817	379155	305269	488172	405153	107413	0	380271	324406	495965	0.575569	343258	228403	0.371626	0.101532	0.472773	431506	390204	500857
CRO_T101070	635237	149721	395834	123032	565164	89193	53111	19405	171288	563786	612073	540214	146429	137179	158855	103677	0.419842	0	185907	114226	101418	0.876284	0.113996	0.104102	173945	115467	0.702433	284289	614393	58171	335381	283236	270335	67742	498626	0.857193	175255	491574	461196	125209	0.202939	638541	335981	0.990715	0.137177	0.928779	772891	627887	700604
CRO_T101071	0.808192	0.179191	0.260484	167339	0.550457	0.466532	151898	0.653495	133503	0.160122	0.292087	0.3164	0.428049	0.150414	0.410586	0.403872	0	0	0	0.228989	0	0	0	0	0.71337	0	0	0	0	0.299204	0	0	0	0	0	0.243039	0.551029	0.239006	0	0	0.61866	0.248542	0.37726	0.215087	0.477873	0	0.212543	0	0.296235
CRO_T101072	0	0	0	0	0	0	0	0	0	0	0	0	0	0	0	0	0	0	0	0	0	0	0	0	0	0	0	0	0	0	0	0	0	0	0	0	0	0	0	0	0	0	0	0	0	0	0	0	0
CRO_T101073	0.0172191	0.0769607	0.0580934	0.0708752	0	0	0	0.0371027	0	0.156459	0.228888	0.0322405	0.0648706	0.174921	0.136169	0.0554213	0.102932	0.0541217	0	0.0197575	0.0380283	0.0390185	0	0.119215	0	0	0	0.153649	0	0	0	0.0507571	0	0.0537343	0	0	0	0	0.201271	0	0	0	0	0.132047	0	0	0	0	0.0700656
CRO_T101074	0.0529081	0.0855923	0.0922525	0	0.0911836	0.0820219	0.11773	0	0	143076	0.918495	0.793186	0.284402	0.174567	0.319625	0	0.121857	0	0	0.10623	0.185287	0	0.0502888	0.0909118	0.21704	0.135825	0.216694	0.494099	0.45499	0.184547	0.345877	0.0583419	0	0.0788214	0	0.141772	0	0.0697955	0.0634296	0	0	0	0.649053	127802	172617	0.950831	0.122274	0.116071	0.099961
CRO_T101075	0.825099	0.455736	0.399747	0.270694	0.61812	0.603829	0.0724982	0.351078	192291	394552	357017	426343	126383	120362	106771	0.514109	0.221747	141901	0.142376	0.587751	0.505053	129014	0.552843	0.831583	0.391169	122843	142865	178522	246446	0.995413	0.95885	0.635789	0.39691	131817	182363	190557	0.291238	100069	309479	190469	0	131726	756929	129261	502321	143112	184394	208396	145945
CRO_T101077	0.728297	100143	0.441634	0.176256	0.743239	0.477839	0.606794	394885	188336	0.587085	0.81166	0.781767	0.825367	0.984936	0.944234	15639	218247	232101	243651	34555	250793	237982	283182	300617	207907	143661	168497	254874	398336	239983	215604	149504	0.74549	795018	895261	157669	149893	692287	106517	636969	0.931968	101726	192639	149104	100077	837614	51762	943656	811719
CRO_T101078	0.0594741	0.190184	0.138115	0	0.202279	0.0619939	0	0	0	0	0	0	0	0	0	0	0.137609	0.240142	0.121268	0	0	0.142709	0	0.101037	0	0	0	0	0	0	0	0	0	0	0	0	0	0	0	0	0.192662	0	0	0.124444	0	0	0	0	0
CRO_T101079	739713	937933	165221	459347	267991	316208	655885	81237	810636	221402	200873	216364	695868	720024	705464	0	0.052606	0	0	0	0	0.0551289	0.0428832	0	142562	123628	637895	360978	700972	60236	211406	216455	266835	155267	127707	251568	598086	340953	167725	269227	679021	590229	547801	0.230642	0.152877	0.173448	427606	281463	349841
CRO_T101080	0.214177	0.41035	0.151913	0.198857	0	0	0.324088	0.513397	0.259749	0	0	0	0	0	0	0	0	0	0	0	0	0	0	0	0	0	0	0	0	0	0.118576	0	0	0.347059	0	0	0	0	0	0.119218	0	0.123434	0.08513	0.343145	0.128542	0.537157	0	0.0896352	0
CRO_T101081	0	0	0	0	0	0	0	0	0	0	0	0	0	0	0	0	0.115955	0	0	0	0	0	0	0	0	0	0	0	0	0	0	0	0	0	0	0	0	0	0	0	0	0	0	0.106725	0.237287	0	0	0	0
CRO_T101082	141499	0.311721	0.800574	0.518475	0.39508	124416	0.479734	0.0285667	0.260396	312731	251625	214343	95.27	101655	887163	134497	0.452299	0.38611	0.242579	0.189488	0.226945	0.157998	0.329522	0.262326	600746	546798	469641	143865	599839	950646	539275	637881	578365	171532	334206	653319	0.0713724	0.124339	0.450926	20248	358973	0.890416	124537	0.174787	0.24258	0.0548547	515626	850482	478807
CRO_T101084	0	0	109761	0	107535	447641	121177	0.337741	0	0	0	0.230181	0	0	0	0	0	0	0	0	0	0	0	0	0	0	0	0	0	0	0	0	0	0	0	0	0	0	0	0	0	0	0	155088	198815	132518	0	0.26726	0
CRO_T101086	0	0	0	0	0	0	0	0	0	0	0	0	0	0	0	0	0	0	0	0	0	0.116154	0	0	0	0	0	0	0	0	0	0	0	0	0	0	0	0	0	0	0	0	0	0	0.144799	0	0	0	0
CRO_T101087	0.56095	0.51261	0.188459	0.199161	0.215997	0.470336	0.120288	0.140456	0.159812	0.242987	0.0945293	0.33835	0.410786	0.147124	0.0896939	130775	101916	174976	209431	142912	125983	470072	551411	13105	0.394684	0.673135	0.47847	0.411032	114746	0.953755	0.3736	0.193179	0.0818309	139628	181468	289253	513722	278505	223899	0.992536	0	320603	104804	0.159747	0.410544	0.669003	383393	459491	605987
CRO_T101088	0	0	0.237214	0	0	0	0	0.218754	0	0	0	0	0	0	0	0	0	0.294328	0	0	0	0	0	0	0.736786	0	153095	0	0	0	0	0.648591	0	189852	133403	0	0	0	0.398204	0.58886	0	0	0	0	0.574034	118389	0	0	0.313232
CRO_T101089	0	0	0	0	0	0	0	0	0	0	0	0	0	0	0	0	0	0	0	0	0	0	0	0	0	0	0	0	0	0	0	0	0	0	0	0	0	0	0	0	0	0	0	0	0	0	0	0	0
CRO_T101090	0	0	0	0	0	0	0	0	0	0	0	0	0	0	0	0	0	0	0	0	0	0	0	0	0	0	0	0	0	0	0	0	0	0	0	0	0	0	0	0	0	0	0	0	0.450367	0	0	0	0
CRO_T101092	0	0.175194	0	0	0	0	0.886623	0	0	122094	0.241013	0	0	0	0	122507	106758	351271	124969	150827	0.704059	0.814721	0.623404	135116	0	0	0	0.675667	0	0	0	0	0	0.361553	0	113749	173828	0	0	0	133429	0	0	606963	455549	664692	0.240591	0.22543	0
CRO_T101093	39908	554247	153834	25093	189199	179893	985248	336159	326178	123861	725791	138913	237479	183771	214908	247231	231054	0.962402	196791	173629	219637	389472	397274	233015	0.397268	0.844826	0.498202	0.597157	247534	242421	0.618431	14148	20984	664782	726913	743985	629352	7868	918845	579138	0.296263	896807	386523	0.273892	0.262581	0.131028	21293	149334	169993
CRO_T101094	0	0.313366	0	0	0	0	0	0	0	0	0	0	0	0	0	0	0	0	0	0	0	0.824089	0	0	0	0	0	0	0	0	0	0	0	0	0	0	0	0	0	0	0.743366	0	0	0.698418	0	0	0	0	0
CRO_T101095	0	0	0	0	0	0	0	0	0	0	0	0	0	0	0	0	0	0	0.234432	0	0	0.855049	0	0	0	0	0	0	0	0	0	0	0	0	0	0	0	0	0	0	0	0	0	0	0	0	0	0	0
CRO_T101096	0	0	0	0	0	0	0	0	0	0	0	0	0	0	0	0	0	0	0	0	0	0.623602	0	0	0	0	0	0	0	0	0	0	0	0	0	0	0	0	0	0	0	111965	0	0	0	0	0	0	0
CRO_T101097	239243	255295	156428	192706	223312	228208	187917	249158	281853	100648	108442	110392	231483	207058	20.39	161756	160077	135795	136383	154922	116354	151425	177404	159449	235336	235635	212848	253075	241121	253748	199491	210689	234331	244644	220153	237974	209899	170949	195952	225816	215524	246865	172959	256096	230941	229669	246639	288436	247472
CRO_T101098	185631	223265	113092	19413	552937	517936	616206	200212	181341	220275	196505	242427	277144	277833	298746	391719	433676	38339	366076	284804	288085	310685	432273	273129	31123	316794	345593	954609	882461	921409	27316	290264	331778	735617	606311	553833	742169	824807	779127	762452	262357	72815	174.42	618586	435753	385035	530562	711471	602406
CRO_T101099	630761	845.55	295.47	808584	272821	284398	491687	974354	1304.22	32.48	273007	285927	105327	105282	988274	145186	14223	142947	211646	171676	193068	201294	24891	183666	160209	176216	132148	579829	718427	816141	156068	230672	219968	617623	566443	53411	437284	549056	390103	547869	364491	591518	694299	578759	570888	719159	378023	227384	521.12
CRO_T101100	240914	149744	156005	373666	0.540556	0.149714	20421	628296	514049	524439	468727	576377	426738	368512	50152	0.760787	0.901951	156621	121983	0.890222	119763	103795	0.943813	0.981625	566382	483501	518867	787758	474987	593629	441743	8342	888081	61419	488804	340575	10557	469334	380524	434413	357057	418992	431936	265778	283525	322584	67318	485397	382402
CRO_T101101	0.0797072	0.0645879	0	0	0	0	0.118844	0	0.0906497	0.528956	0.126277	0.182205	0.171083	0.0615872	0.169211	0.0845744	0	0	0	0.050983	0	0	0.0750441	0	0	0	0	0	0	0	0	0	0	0.188568	0	0	0	0.493241	0	0	0	0	0	0.426296	0.111455	100501	0	0	3.74E-09
CRO_T101102	303634	330775	167982	31784	141206	135327	163475	204406	259335	226211	216108	241386	224836	217413	207805	139995	147758	141355	121877	127463	113166	122643	144493	136709	217255	214624	203254	227282	21145	252814	208877	246352	203793	308446	293169	217323	265721	285433	276374	237558	158918	328737	20877	203935	187091	218461	236271	215252	183442
CRO_T101103	756791	981429	516614	229833	562256	14998	110907	585801	114368	0	0	0	0	329058	734168	0	0	0	0	0	0	0	8.48E-09	0	0	813194	0	0	121591	0	0	0.885938	403686	126049	0	211602	0	0	550101	483974	164788	16248	0	939042	0.899883	169835	817097	138087	594341
CRO_T101104	0	0	0	0	0	0	0	0	0	0	0	0	0	0	0	0	0	0	0	0	0	0	0	0	0	0	0	0	0	0	0	0	0	0	0	0	0	0	0	0	0	0	0	0	0	0	0	0	0
CRO_T101105	868284	98388	766957	592509	749262	550783	472535	944241	902787	193259	214034	200571	139266	133436	147501	991024	106966	774236	683355	962101	631367	122637	112511	101401	15391	153772	16903	241383	252572	275193	123411	114489	9581	317947	371949	357878	284772	452426	40297	260562	324948	376472	15291	519535	401063	38167	134176	144754	138844
CRO_T101106	0.159183	0.777034	0.574628	0.148618	0.57086	0	0	0.400962	0	0	0	0	0.264544	0.567167	0	143903	199386	628492	987758	18647	571234	22534	25425	195885	23167	130756	0	637396	167484	477126	0	0	189972	816705	17607	0	514413	581317	162682	0.893333	219178	511055	0	52264	216594	536491	0.360237	0.342239	0.894242
CRO_T101107	539261	744221	613566	43525	321882	27422	281164	591078	54816	790623	715231	749287	841171	820521	778475	114.95	117.62	830686	116665	143363	127498	129205	116584	131107	81707	764048	856529	930327	779024	77839	795185	698962	771557	694983	718929	957598	917815	82.3	715112	715396	111059	658339	120295	166813	168797	152299	116408	108701	100996
CRO_T101109	743737	942463	241779	80331	619402	688638	115152	694566	809436	434893	447039	351588	269481	25939	230178	25378	207761	185482	175742	19635	167258	164333	168332	197652	634633	756607	776946	457263	361778	434338	814636	748884	465283	196001	165054	225172	304229	0.806999	180001	12439	264529	292762	641763	903837	240954	220484	92785	115397	58319
CRO_T101110	0	0	0	0	0.374935	0	0	0	0	0	0	0	0	0	0	473769	763173	0	101656	809941	673478	517686	7282	517195	0	0	0	0	0	0	0	0	0	0	0	0	0	0.303636	0	0	0	0	0	0.342105	0	0	0.379181	0	0
CRO_T101111	0.886898	136176	0.638258	0.336232	179114	0.856913	0.269985	0.817174	129945	296122	324706	317516	226512	238105	208955	944526	654525	131027	614123	435671	431382	616391	639565	100402	224109	234462	334657	204037	0.654835	186679	149397	181613	111853	208155	190307	417536	236725	223601	171061	0.816384	227219	241839	360721	0.8358	0.556378	0.635968	109875	102264	448337
CRO_T101112	0	0	0	0	0	0	0	0	0	0	0	0	0	0	0	0	0	0	0	0	0	0	0	0	0	0	0	0	0	0	0	0	0	0	0	0	0	0	0	0	0	0	0	0	0	0	0	0	0
CRO_T101114	0	0	0	0	0	0	0	0	0	0	0	0	0	0	0	0	0	0	0	0	0	0	0	0	0	0	0	0	0	0	0	0	0	0	0	0	0	0	0	0	0	0	0	0	0	0	0	0	0
CRO_T101115	833571	672041	927466	582783	685203	453307	374009	101926	408935	176709	203429	167693	157951	151947	216435	855021	11144	114386	112481	105756	893194	914139	127216	126313	100872	10417	133348	135996	173464	14578	101483	11439	10388	13522	141204	123666	128545	165253	138165	119074	969336	139225	106398	146098	123819	100537	105642	984507	739889
CRO_T101116	861397	721322	101515	491735	540973	583345	237431	87509	73128	229512	23553	212649	109583	119008	113922	278518	261195	211774	234331	281169	208777	259369	323758	339374	15951	190798	176684	174721	171627	181415	780883	117303	847258	155046	194236	132356	148206	170642	136932	131451	949994	141949	288085	390084	447414	366175	149938	17626	73862
CRO_T101117	774808	996697	967497	167854	378392	732198	470905	129805	616192	0.685075	0.663291	0.22708	0	0.458132	0.422442	0.299394	0	0	0	0.176819	0	0	0	0.241635	578481	359638	0.766476	196549	0.690473	131383	865927	897995	131746	105881	0.719709	0.749666	0.424472	0	0.333976	0	0	0.773458	0.908046	0.910591	0.673527	0.791378	502728	352599	168042
CRO_T101118	348237	217815	187226	118456	0.0922128	0.22915	0	663553	723453	0	0	0	0.132086	0	0	0.499223	0.72118	0.558641	0.0769873	0.100755	0	0.211539	0.146789	0.134059	176979	264053	186141	0.88431	0	0.530147	543449	257403	285296	0	0	0	0.249741	0	0.602306	0	0	0	16181	0.657371	210648	0.750957	11148	177401	305325
CRO_T101119	264699	263125	18623	282235	163955	176483	208592	179986	224277	152623	160984	151507	196193	199224	185938	179704	199608	203979	168422	19104	166269	204218	200837	214795	250935	236171	220357	256733	25971	282529	189657	251698	226507	437575	410188	266589	280773	363991	382371	343743	335199	419984	152786	226292	225229	261281	321457	256176	135812
CRO_T101120	46145	606973	315549	282875	239257	233338	175337	343378	317856	991398	875242	946768	720585	693947	620766	791927	785996	776931	824071	801305	75215	707689	926255	902844	601834	586742	653394	748679	772112	699451	398106	502306	489003	725741	658718	552155	567087	572378	701682	642723	42298	729324	732884	991137	952131	158571	650975	630457	631937
CRO_T101121	0.698121	0.459918	0	0.281932	0.354917	0.212879	123849	485604	340175	187387	264207	237691	208482	0.687781	0.637379	0.641639	0.233079	256699	0.711201	0.62644	0.841889	0.982311	134551	225855	0.279384	0.792154	0.557464	240091	101296	192195	107208	0.681344	0	208737	294683	331389	0.63218	271871	198575	136541	0	616549	341004	39085	26244	364568	132817	166502	0.896468
CRO_T101122	112032	144322	0.659179	153486	0.242597	0.369504	0.106029	0.818385	0.50917	368214	391273	451876	500934	464612	635817	236769	165036	220345	692806	756978	723256	615419	889714	120631	159679	224779	159701	341039	324544	219902	152884	161767	12347	256509	262884	426112	771798	403234	417891	192277	0.931444	1967	751248	119118	989156	825621	758671	584717	449178
CRO_T101123	16101	194368	572618	935909	722934	692062	80097	202124	142072	117902	995954	116277	141729	127296	133261	190199	202765	157055	177191	183275	206919	177262	184842	189386	17807	200823	20179	253465	232345	21736	169007	177708	189546	304003	295968	296212	420368	298282	303526	238319	119103	302772	127164	29754	245445	260458	189401	158704	135768
CRO_T101124	195049	214589	0.76266	386028	324326	189279	856939	887817	158673	0	0	0	0.118147	0.0423786	0	252307	17009	200273	0.554975	124103	22657	137821	0.978893	155697	489415	498791	373944	130408	155224	116942	493687	566669	59302	0	0.0654019	0	0.153183	0.33355	0.181599	0.0660897	0	0.207293	0.195746	0.150309	0	0	126035	109898	111101
CRO_T101125	0	0.0453823	0	0	0	0	0	0.286484	0.164028	0.0958559	0.139264	0.190465	0	0	0	569631	339905	42968	291603	310306	479834	26961	275088	381239	0	0	0	0	0	0	0	0	0	0.0726936	0.223816	0.0773547	0	0	0	0	0.272076	0	0.722272	510446	223004	128203	282229	134138	413623
CRO_T101126	0.0810691	0	0.0312055	0	0	0	0	0.0345071	0	0	0	0	0	0.0457073	0	391077	0.313411	0	340181	219728	342522	0.397329	275955	0.139784	0	0	0	0	0	0	0	0	0	0	0	0	0	0	0	0	0	0	0	0.559458	0.0613987	0.141761	0.247207	0.174916	0.101825
CRO_T101127	0.928667	0.584037	0	0	0.215578	0	0.281795	274992	0.775674	0	0	0	169743	233764	151815	161772	184185	371.59	216134	302036	253198	243646	191195	245307	491424	767579	493431	624227	408974	521756	0	0	0.278669	156064	176531	242981	288.81	161618	186528	118164	215227	182865	0.718517	696478	322986	35052	214876	154201	512431
CRO_T101128	274388	271137	246371	150277	202652	20558	139748	251199	211767	309493	315385	305855	374327	339033	349632	440227	42.55	373488	43477	405522	439357	466253	40802	494089	342112	344089	313008	406285	371881	427785	287934	316027	308972	46738	531335	392672	451747	532004	546625	529665	366732	501533	431164	488178	760416	553133	371278	350237	237858
CRO_T101129	0.0401445	0.126726	0	0.112378	0.0464449	0	0.0606556	0.157281	0.18992	0.07355	0	0	0.0690298	0.148229	0.0678311	0.0854001	0.277702	0.294136	0.320656	0.245726	0.416547	0.290291	0.22867	0.486031	0	0.113858	0	0	0	0.10266	0.113919	0	0	0	0.113683	0.11686	0.267512	0.23305	0	0	0.1393	0.11856	0	0.304828	0.272234	0	0.181226	0.203139	0.375304
CRO_T101130	82267	538839	778569	125207	285502	277135	205589	136206	581515	329135	37942	322842	357105	351459	358996	232985	206338	676585	190873	195888	164259	238126	302212	30679	312275	319387	343368	132175	129673	127183	118942	952619	108932	103134	116938	521056	695217	822662	844827	109626	100847	837478	262678	0.192609	0.21338	0.238028	229757	196508	104883
CRO_T101131	690421	568107	262606	129561	453322	149324	340958	398344	329194	362439	282146	230968	303877	562516	602415	104952	113102	176543	930018	972451	686188	842979	12362	123245	532231	500656	654331	326654	213762	405976	112541	383777	0.606161	384032	337081	25578	656554	399509	311451	481546	489545	355782	224133	660346	144959	107101	359204	477191	615392
CRO_T101132	428818	465508	25129	205645	331161	194551	328764	323446	218542	328671	355736	352018	444503	476072	374047	812446	939807	983608	768673	759906	79624	742864	797923	888591	693099	710957	551937	44281	381345	425686	325111	310174	40008	412868	406534	38104	370429	602386	238675	516904	400651	321056	290215	10597	124213	117792	524891	762546	353549
CRO_T101133	253676	220389	148697	148907	158033	166654	961657	114346	162035	615539	38933	459953	68811	614695	953864	137395	880383	546832	100033	149942	109253	117901	121376	110635	115498	22674	181844	181337	163367	163751	812305	73325	180155	13976	181283	182576	156106	150238	136644	154911	201913	156094	175068	141609	144759	178907	546594	630561	549201
CRO_T101134	331764	286235	330473	233038	298474	308222	188776	264159	22972	382457	39271	40306	379763	420134	414991	322649	310725	236158	346763	357348	309284	347577	328741	377863	399098	438718	387785	449719	329905	344485	373255	389535	398721	377437	32432	431092	377475	389529	346535	384591	294498	336341	389865	382086	358172	399881	410476	408306	479263
CRO_T101135	477939	582576	226075	42621	152002	0.66478	0.832212	353764	354399	0.438956	0.473561	0.412755	130341	142897	124663	395982	460736	498779	429903	39587	383444	399296	46394	437308	354568	412157	32345	477132	507127	550453	477683	394521	439466	491726	421752	359104	323526	439558	30052	474809	405456	448778	233658	311186	201567	257999	340414	340263	336964
CRO_T101137	152763	0.778704	0.788531	100031	0.544876	103838	103473	0.270149	0.246386	266838	373036	307761	126083	115187	137147	0.644779	0.918114	0.427832	0.314202	0.896222	249773	166561	537866	0.839411	0	0	0	0	0.276225	0.521287	0	0.246794	0	0	0.587531	0.300544	0.337283	0	0.268306	115873	0	0.605647	254631	0.567154	0.829458	0.925229	328108	174411	80323
CRO_T101138	0.425387	0.129717	0.289033	0	0.0947131	0.349496	0.373243	0.107863	0.101859	0	0.138203	0.141299	0	0	0	0.363542	0	0	0.0861672	0	0.177914	0	0.158411	0.428742	0	0.442421	0	0	0	0.40007	0	0	0	0	0	0	0	0	0	0	0	0	0	0.67585	0	0.632169	0	0	0
CRO_T101139	0.446225	0	0.0997226	0.0603961	0.130185	0.0288819	0.252462	0.390082	0.759223	0.126043	0.0577056	0.377659	0.132924	0.144639	0.120593	0	0	0.0966297	0.0278806	0	0.0577928	0	0.162733	0.098516	0.0925851	0	0.339143	0	0.171472	0	0	0	0.0988523	0	0	0	0	0	0.0833338	0	0.215901	0	0	0	0.0601468	0	0	0	0
CRO_T101140	251195	180329	150834	132282	233115	151051	896352	252881	147661	460614	451725	479656	519776	517679	554438	118657	143961	106415	197889	107052	166467	967872	200475	152572	716277	773341	694035	671093	782792	74738	579264	57782	53.77	657347	598422	329551	193775	356273	317015	736241	646934	394656	654807	611609	627219	449425	981453	258154	113297
CRO_T101141	236329	279056	282454	263628	32783	420008	169714	226981	179897	654305	544188	681868	181319	170441	163977	539162	593575	424311	756042	589107	823913	68988	59297	618995	259849	246762	22251	203016	256836	258128	288085	292496	330671	252275	22678	294063	205831	238516	223075	234205	504673	248953	718467	350934	151207	153887	185373	139677	602701
CRO_T101142	0	0.786962	0	0	0	0	0	0	0	0	0	0	0	0	0	0	0	0	0	0	0	0	0	0	0	0	0	0	0	0	0	0	0	0	0	0	0	0	0	0	0	0	0	0	0	0	0	0	0
CRO_T101144	0	0.220233	0	0	0	0	0	0	0	0	0	0	0	0	0	0	0	0	0	0	0	0	0	0	0	0	0	0	0	0	0	0	0	0	0	0	0	0	0	0	0	0	0	0	0	0	0	0	0
CRO_T101145	0.304612	0.140618	0.025506	0.141899	0.225613	0.158274	0.357796	0.114986	0.392594	0.5165	0.425624	0.356388	152951	0.96176	0.804589	761574	664521	608278	414537	522551	315572	597125	63723	80384	0.261892	0.308807	111527	0	0	0.167659	0.0621406	0.159021	0.404433	0.181381	0	0	0.0728613	0	0	0	0	0	113719	146914	135592	13.86	113794	589272	198777
CRO_T101146	0	0	0	0	0	0	0.170674	0	0	0	0	0	0	0	0	0	0	0	0	0	0	0	0	0	0	0	0	0	0	0	0	0	0	0	0	0	0	0	0	0	0	0	0	0	0	0	0	0	0
CRO_T101148	0	0	0	0	0	0	0	0	0	0	0	0	0	0	0	0	0	0	0	0	0	0	0	0	0	0	0	0	0	0	0	0	0	0	0	0	0	0	0	0	0	0	0	0	0	0	0	0	0
CRO_T101149	29434	145304	145581	0	144927	0.444028	0.218014	0.176712	0.330521	0	0.732539	0	0	0	0	143506	165255	267908	13068	153733	149973	984877	167234	125211	0.416071	0	0	0	0	0	0	0	0	0	0.393135	0	0	0.401075	0	0.79701	0.481529	0	0.443435	22776	0.728115	258556	0	150192	0
CRO_T101150	274099	304038	151469	24602	149064	139558	156939	23935	293946	115542	113382	115115	183243	18347	177154	238366	234852	170959	133123	166042	146405	224796	243751	199376	26702	275481	270823	328339	444216	413967	250965	279138	243041	675944	602833	627053	55857	608199	581909	624722	473774	655437	423592	279892	211668	213927	357252	363444	301336
CRO_T101151	602717	38542	410611	598429	485868	499341	525093	205939	898527	0.104668	0.101268	0.311379	0.293033	0.422908	0.0962571	0.741054	238894	168693	234177	230835	555621	654716	271328	326265	25561	319651	221011	248611	16917	130578	304936	397966	417896	0.630248	226587	266685	131884	0.32904	0.747033	195527	63787	118471	0.808644	188213	128251	342234	257355	60616	193296
CRO_T101152	22028	155518	394558	0.237871	0.955472	113239	0.462267	195686	281614	21489	608248	552381	0	0.0944051	0	757756	102316	550946	173614	226104	502196	240424	138802	11835	198205	228997	32042	0.784558	0.274915	143475	45918	357421	311611	29781	345629	181764	372941	0.739812	0.401509	336463	131906	259214	26367	101676	109422	356446	511071	358557	504111
CRO_T101153	0	0	0	0	0	0	0	0	0	0	0	0	0	0	0	0	0	0	0	0	0	0	0.178698	0	0	0	0	0	0	0	0	0	0	0	0	0	0	0	0	0	0	0	0	0	0	0	0	0	0
CRO_T101154	0	0	0	0	0	0	0	0	0	0	0	0	0	0	0	0	0	0	0	0	0	0	0	0	0	0	0	0	0	0	0	0	0	0	0	0	0	0	0	0	0	0	0	0	0	0	0	0	0
CRO_T101155	0	0	0	0.0895257	0	0	0	0	0	0	0	0	0	0	0	159405	0.82257	0.359444	412131	314136	913105	516523	238554	144798	0	0	0	0	0	0	0	0	0	0	0	0	0	0	0	0	0	0	0	0	0	0	0	0	0
CRO_T101156	0.0574879	0.368598	0.0679	0.214413	0	0	0.256981	0.693178	0.425648	0	0	0	0	0	0	335945	295429	275598	333799	323487	633442	228616	590519	114969	0	0.324406	0.173618	0	0	0.445044	0	139894	0.357022	0.320127	0	12439	0.193276	0.167623	0	0.497179	0.200699	0	562922	0	0	0	144463	138336	813944
CRO_T101157	44568	328913	103626	190314	414687	521281	153246	571483	439324	468558	410091	441515	681167	619239	523023	140718	172644	118881	116126	534419	827577	316394	313116	352536	315331	307355	253038	277483	421324	371682	314191	348884	273117	196102	172921	122472	679764	227353	149648	256735	149411	203984	821301	679069	106735	118881	771606	377784	129224
CRO_T101158	101956	102545	296652	981447	273568	446043	251879	169785	127574	265747	114768	167634	786172	820402	758967	0.989063	0.352893	483625	30343	221011	260592	337385	31497	261042	165199	181763	205129	176064	118387	132011	296943	235218	267802	329499	186216	508252	220855	230118	345691	383626	238914	120078	174491	169227	26262	213799	365313	897834	157712
CRO_T101159	354109	225099	897931	11879	223287	277754	500533	352183	266717	863702	941508	839319	530702	514256	489019	720731	896829	926464	705602	777621	702923	105243	992562	875996	560681	532563	627852	816598	672912	701159	578568	56654	571329	123542	136382	787573	838743	120753	167152	113067	664815	146173	88766	846539	134214	139811	512692	842776	474982
CRO_T101160	374861	275533	614721	289309	981337	128993	157701	44947	359918	110908	103654	105429	188343	188085	189668	188155	180979	196535	84175	140335	876995	199613	232573	167222	397836	33816	440049	256789	219242	248086	404795	407253	404549	225242	193722	356555	430241	17742	202697	17131	26941	195271	182576	333504	0.84597	0.731366	314702	539316	184127
CRO_T101161	0.112707	0.177919	0.0654458	0.0522273	0.0645944	0	0	0.943048	0.128114	0	0	0	0	0.0901855	0	0	0	0.647065	0	0	0	0	0	0	0	0	0	0	0	0	0	0	0	0	0	0.582496	0	0	0	0	0	0	0.115636	0	0.129054	0.15007	0	0	0
CRO_T101162	200482	208133	268066	14.69	204436	198955	985999	22008	217022	562456	62171	574966	383022	340464	355144	287444	28036	219673	294949	370769	299732	323398	313399	33309	242921	25.8	272079	302085	262604	289152	233513	232537	227351	274122	315265	379631	362189	337315	287721	333637	274528	266229	521809	288926	297182	292797	268702	345185	284844
CRO_T101163	197963	218468	733163	132997	810797	72168	695394	209433	192097	103966	792002	962518	160317	159221	132852	975997	119224	104015	854134	864095	113281	850786	121085	97075	105243	10204	980168	282166	347349	319738	827471	816983	897371	509199	532723	498684	500472	738919	754196	466068	192533	741549	98568	377707	315545	33024	285204	270146	225003
CRO_T101164	351522	324394	187153	292193	33482	191092	371282	471686	295355	175818	195429	165768	398623	311514	333663	118559	0.819258	184216	134534	157885	130067	0.735236	0.707987	172385	182261	251285	212196	305201	523966	469388	302703	204013	213385	288828	240255	379171	490168	231333	387902	190454	0.869365	354643	198596	0.553584	0.499686	0.480994	549214	27723	232345
CRO_T101165	0	0	0	0	0	0	0	0	0.319031	0	0	0	0	0	0	0.184374	0	0	0	0	0	0	0	0	0	0	0	0	0	0	0	0	0	0	0	0	0	0	0	0	0	0	0	0	0.28087	0	0	0	0
CRO_T101166	0	0.453987	0	0	0	0	0	0	0	0.545565	0.408708	0	0	0	0	0	0.384545	0.552767	0	0	0	0.429818	0	0	0	0	0	0	0.403172	115392	0	0	0	0	0.32103	0	0.497713	0	0.29662	0	103008	0	0	0	0.436612	106494	0	0	0
CRO_T101167	0	0	0	0	0	0	0	0	0	0	0	0	0	0	0	0	0	0	0	0	0	0	0	0	0	0	0	0	0	0	0	0	0	0	0	0	0	0	0	0	0	0	0	0	0	0	0	0	0
CRO_T101168	0	0	0	0	0	0	0	0	0	0	0	0	0.107176	0	0	0	0	0	0	0	0	0.14817	0	0	0	0	0	0	0	0	0	0	0.197229	0	0	0	0	0	0	0	0	0	0	0	0.129032	0	0	0	0
CRO_T101169	0	0	0	0	0	0	0	0	0	0.411125	0	0	0	0	0	0	0	0	0	0	0	0	0	0	0	0	0	0	0	0	0	0	0	0	0	0	0	0	0	0	0	0	0	0	0	0	0	0	0
CRO_T101170	0	0	0	0	0	0	0	0	0.458491	0	0	0	0	0	0	0	0	0	0	0	0	0	0	0	0	0	0	0	0	0	0	0	0	0	0	0	0	0	0	0	0	0	0.268638	0	0	0	0	0	0
CRO_T101172	0	0	0	0	0	0	0	0	0	0	0	0	0	0	0	0	0	0	0	0	0	0	0.143209	0	0	0	0	0	0	0	0	0	0	0	0	0	0	0	0	0	0	0	0	0	0.208648	0	0	0	0
CRO_T101173	0	0	0	0	0	0	0	0	0	0	0	0	0	0	0	0	0	0	0	0.288928	0.137643	0	0	0	0	0	0	0	0	0	0	0	0	0	0	0	0	0	0	0	0	0	0	0	0	0	0	0	0
CRO_T101176	0.145803	0.016771	0.256555	0.0384043	0.49323	0.193729	0.092974	0.0944383	0.0244504	0.780731	0.999936	0.907594	604692	55285	429579	223321	19634	288585	180587	166846	954415	335387	351027	58893	104114	144532	175774	119134	158016	100197	0.927756	0.918452	150759	0.397913	0.467739	0.181295	0.0343227	0.626468	0.324952	0.14766	0.0360572	0.457993	127155	0.502365	0.444822	0.969457	425419	398865	21602
CRO_T101178	0.048627	0	0	0	0	0.0253174	0.216366	0	0.0293545	0.136874	0.493238	0.501877	0.690861	0.510051	0.212335	0.106417	0.229839	0.887878	0.200195	0.340625	0.208331	0.78178	0.423692	128272	104819	0.142474	0.377969	110546	11569	10981	0.0723574	0.427354	0.0779856	0.561487	0.360587	0.520219	0.0843355	0.146923	0.399435	0.581118	0.528746	0.598886	0.388584	500719	460639	618885	0.867556	0.154256	0.311078
CRO_T101179	230854	162977	0.674146	135285	0.902986	0.833348	22656	0.144204	0.439052	149073	115391	124773	389345	247473	338093	0.0584437	0	0.0759962	0.0212412	0.051425	0	0	0.0800543	0	620155	697371	602505	798571	109284	108853	821517	775616	757598	489299	438629	245215	325675	351062	254463	719363	545328	402191	0.44707	0.252058	0.0466602	0.0525844	0.045683	0.474769	0.113691
CRO_T101180	29719	350354	214067	228299	197062	183618	105328	252698	279678	116797	942175	101919	25589	259502	244313	173425	213091	160424	181965	188834	186028	194748	221729	195315	276717	292382	321985	378175	406375	37248	228123	23416	248769	450705	419496	513428	481489	474682	412187	369576	413632	397143	157676	17051	192206	137638	339026	35306	250696
CRO_T101181	0	0	0	0	0	0	0	0	0	0	0.217915	0.241802	0	0	0	0	0	0.765887	0	0	0	0	0	0	0	0	0.473836	0	0	0	108215	0	0	0	0	0	0	0	0	109598	0	0	0	0	0	0	0	0	0
CRO_T101183	0	0	0	0	0	0	0	0	0	0	0	0	0	0	0	0	0	0	0	0	0	0	0	0	0	0	0	0	0	0	0	0	0	0	0	0	0	0	0	0	0	0	0	0.0806532	0	0.207642	0	0	0
CRO_T101184	0	0	0	0	0	0	0	0	0	0.0450727	0	0	0	0	0	0.0547427	0	0	0.0258737	0	0	0	0.0486312	0	0	0	0	0	0	0	0	0	0	0	0	0	0	0	0	0	0.0881317	0	0	0	0	0	0	0	0
CRO_T101186	482304	419293	684869	269717	320684	308272	187324	356536	271239	160696	167207	163755	144583	149.47	148841	220447	176729	140.47	171003	163994	153282	139435	130.22	186755	144547	149765	165625	156646	113139	126652	161955	148016	146218	112649	120964	103852	117175	108856	122.73	117578	118808	116334	165868	614827	515624	395709	105756	117147	730158
CRO_T101187	107849	124674	757846	902285	573914	648579	58218	774558	900097	113257	125203	111165	118431	129645	133676	927042	995908	829845	110334	127283	121872	110024	10985	99943	113625	110841	127568	148515	176572	165541	831131	781054	893085	201206	179836	224349	245211	182077	166952	16.78	243883	18.8	134195	139099	145873	151194	137348	138632	142553
CRO_T101188	444069	470818	199316	229572	190268	233714	23528	288281	335712	186428	137508	178995	606381	622264	596007	127624	126009	94205	132805	15823	152684	143326	142796	137992	277825	344668	261628	577337	732334	670085	434376	367832	401928	208023	16028	155097	109967	304336	236789	334991	147837	228281	663518	436715	320826	296555	164961	136069	20034
CRO_T101189	0	0	0	0	0	0	0	0	0	0	0	0	0	0	0	0	0	0	0	0	0	0	0	0	0	0	0	0	0	0	0	0	0	0	0	0	0	0	0	0	0	0	0	0	0	0	0	0	0
CRO_T101190	0	0	0	0	0	0	0	0	0	0	0	0	0	0	0	0	0	0	0	0	0	0	0	0	0	0	0	0	0	0	0	0	0	0	0	0.383116	0	0	0	0	0	0	0	0	0	0	0	0	0
CRO_T101191	214517	30233	481175	948786	350628	33786	564574	225784	26534	634517	588744	66.37	109979	117426	110451	309357	199171	192067	349365	402265	286881	336312	482685	402473	150622	179536	14.31	100443	157942	149275	23831	23781	272374	208578	189666	166308	199433	108707	11478	311734	322563	126889	120242	641353	417265	399318	367158	303668	476435
CRO_T101193	0	0	0	0	0	0	0	0	0	0	0	0	0	0	0	0	0	0	0	0	0	0	0	0	0	0	0	0	0	0	0	0	0	0	0	0	0	0	0	0	0	0	0	0.532522	0	0	0	0	0
CRO_T101194	934704	189169	26128	142231	29139	159072	11287	140382	124026	717986	618102	635698	114313	108922	128248	133054	138648	101169	12276	181786	144797	143637	16651	122066	14553	139384	162118	141306	114856	122448	178134	156186	150482	691495	7965	175216	230204	810333	718917	652682	251341	646103	134138	246593	258649	226161	277201	273597	212343
CRO_T101195	139725	120925	129085	116483	173185	140295	846486	126134	132686	262144	276646	262131	199712	217006	232437	169421	164219	131511	167223	142695	166041	200765	174275	203601	166.8	165573	164.7	171993	164809	165363	129568	134888	145645	155971	146526	159568	164334	160871	153794	152726	157798	165325	224247	225421	140773	151875	173188	182323	237206
CRO_T101197	177224	206245	971177	12638	633604	597666	518676	159126	126536	155927	147744	161554	126856	10325	106866	667579	765185	611224	772023	829686	68445	666885	932544	814492	136045	14.47	13665	124437	119972	119876	129575	130164	127963	11054	102093	986726	79875	817478	86072	898576	790862	904532	135749	112759	102327	109268	142359	114149	108782
CRO_T101198	211648	171991	18318	150781	55447	568764	486165	251565	209998	92316	884906	89671	904679	890175	859183	212018	251.72	194.68	779039	548.76	654858	490518	614337	653312	433337	437547	50842	50801	512788	556691	309286	373219	343055	46172	495221	40327	378644	42115	417164	427756	353963	482465	958963	329855	267041	307012	577171	675874	572383
CRO_T101199	742556	533731	701663	454077	857445	463022	402679	538695	700573	451691	443054	469398	513857	460115	472755	116065	89299	120821	155192	13.46	176179	131663	904851	154318	419978	667179	649474	156628	163621	164144	395981	41135	475231	232495	202625	147195	188301	212897	211833	200706	941621	234248	413815	657077	530714	57118	719214	972457	641995
CRO_T101200	300349	413837	404811	353359	195936	149031	182568	436368	508118	308843	295909	285426	416714	486125	500608	23289	281195	257753	310358	308405	426671	314842	347424	349564	29.42	276319	272958	365443	416401	356896	388344	267565	322537	368697	438862	584097	525832	509167	439344	378075	605748	379664	101525	388865	592105	331186	216474	387172	162514
CRO_T101201	209926	224744	186169	219601	123482	110421	627742	215428	220838	536913	543278	49643	377701	370078	402855	268917	290573	18698	227559	237528	241857	264639	26337	285012	334469	34826	371171	37891	329792	325771	304353	291713	30505	238489	260837	236102	274511	219134	222421	247674	23418	225978	374126	295041	354153	463891	291867	303125	229664
CRO_T101203	228677	232417	169438	166523	200292	163707	101439	238922	248182	266029	254455	247813	202387	224965	244.23	294838	300219	218698	241837	248037	255.17	330121	344239	307415	145059	164.15	176395	177127	167.87	159584	133444	137293	154813	159	157851	162844	169.63	168.69	160575	161996	152315	166796	351946	275312	218.2	190594	257398	286024	409343
CRO_T101204	266937	213984	235315	135676	183296	151116	134456	182319	179476	495177	508949	543101	448319	444724	435476	520058	490325	345916	490067	515724	469699	458462	526645	481939	374822	342615	357959	408207	360441	390236	407789	417188	387352	321083	322155	362805	370458	305624	307585	333804	508419	326158	541228	551731	36424	424035	308993	318774	380407
CRO_T101205	117222	873709	946491	719752	564731	528791	461662	596187	650542	227973	230989	227013	187581	176427	17524	850753	747403	115125	740749	638754	592596	780484	820094	100176	161233	151799	191147	134659	135432	139476	778103	107744	126796	121572	142446	969684	814976	902475	105543	149424	147093	133988	125376	715354	352024	631686	723018	964256	960856
CRO_T101206	0	0	0	0	0	0	0	0	0	0	0	0	0	0	0	0	0.24806	0	0.108578	0.267861	0.226359	0.262138	0	0.184262	0	0	0	0	0	0	0	0	0	0	0	0	0	0	0	0	0	0	0.221964	0.450548	0.504026	0.287369	0	0	0.606939
CRO_T101207	345628	423691	249882	182866	190282	191695	155798	279176	247775	606365	579574	61017	567457	521423	487232	638079	589857	488948	57772	683288	576368	582764	673985	674575	523838	512635	520745	54673	512022	545147	39598	435516	43.65	623305	61622	661427	687977	633742	632083	585673	582619	642597	56682	118.27	769667	102836	516924	536164	590919
CRO_T101208	734462	73216	613861	591496	602109	521525	404302	708596	613809	116655	119227	109721	771292	757813	736926	118375	904281	121266	816993	122691	91694	854613	88644	896369	115944	112.96	106571	128077	108937	117741	862697	819918	989386	118346	112318	100.74	107544	154.12	123745	977343	718676	123013	776613	395915	459951	368417	646447	604913	551842
CRO_T101209	38074	34657	238078	345383	488814	510288	631352	397668	355699	810164	816753	810393	550173	505557	497842	185491	166324	114818	313533	264989	26322	20829	20.91	285057	900049	874327	921698	568547	525207	554815	751566	783833	748219	41879	394018	348303	273128	33936	297732	396153	301823	360652	410331	174624	180438	201154	303221	218271	160664
CRO_T101210	217688	0.835074	0.803988	0.366545	1171	107349	0.903471	109443	0.897756	0	0	0	0	0	0	0	0	0	0	0	0	0	0.46733	0.426127	0	0	0	0	0	115172	0	0	0	0	0.336631	0	0	0	0	0	0	0	0	0	0.333144	128336	0	0	0
CRO_T101213	921893	101941	569317	811649	374008	297789	401445	868216	116181	158486	174.2	153558	134478	145687	157.41	712713	833465	673718	783215	101896	830305	738793	911761	875773	105539	107.29	110016	143844	119071	125207	942823	904033	892537	119.34	118952	150.1	141045	114491	111.13	997271	129624	102885	754372	180681	198882	225794	125738	993622	125136
CRO_T101215	132284	211108	63512	111458	232346	164612	125729	101341	166654	550202	519298	458031	518239	646373	659968	315176	367573	311844	228149	296624	205874	2381	453498	224464	492243	461438	424276	612844	922806	809112	328054	252685	169961	917803	705255	458397	494762	902468	714668	12355	248794	850246	696416	999294	143249	899431	11661	107839	156996
CRO_T101216	107334	152341	294801	403351	116656	0.820122	156465	838518	894634	482498	396359	515754	571053	557761	473703	420036	468691	385565	233047	261575	295336	34107	43818	299286	385596	492168	350434	748402	961325	110209	232036	317926	396373	118724	102834	615382	51735	850392	809338	145864	255886	110628	71412	139397	130717	105239	120609	10566	115748
CRO_T101217	922161	81524	668993	470334	725688	717656	599208	783078	658229	576285	641668	637992	162277	155972	164687	198292	189509	154564	177703	203485	177668	178451	185519	236468	175726	166646	16323	196474	19325	168451	185802	183338	182817	21037	229769	127747	133449	264899	250989	279406	183142	274441	535524	257092	221039	277539	123577	143115	115431
CRO_T101218	0.116235	0	0.114766	0	0.113133	0	0.366725	0	0	0	0	0.167193	0.114842	0	0	0	0	0	0	0.430014	0	0.326863	0	0.234473	0	0	0	0	0	0	0	0	0	0	0	0	0	0	0	0	0	0.554974	0	0	0	0	0	0	0
CRO_T101219	0	0	0	0	0	0	0	0	0	0	0	0	0	0	0	0	0	0	0	0	0	0.308511	0	0.218485	0	0	0	0	0	0	0	0	0	0	0	0	0	0	0	0	0	0	0	0	0	0	0	0	0
CRO_T101220	0.301594	0.0839604	0	0.446861	0.103908	0	0.0799934	0.226337	0.354996	0	0.080177	0	0	0	0	0	0.31224	0	0.155204	0.331015	0.401171	0.254625	0.294177	0.265032	0.415387	0	0.137471	0	0.124212	0	0	0	0.14038	0	0.130318	0	0	0	0	0	0	0	0.107248	0.261883	0	0.210263	0	0	0.296609
CRO_T101221	381007	410293	28908	431982	185187	200793	138833	486829	552938	687381	746523	715775	579542	631873	600724	312269	322537	360495	296132	32484	294606	31615	360889	323224	49558	432143	523279	487035	517805	549162	381421	504542	456275	499121	482214	353459	452581	457881	46278	419959	464739	490056	47154	337967	327382	383379	323314	338085	413935
CRO_T101222	723885	187319	0.392121	424124	0.847625	0.473245	0.84244	100104	130361	0.368639	0.322009	0.40588	0.39437	0.450097	0.176471	232154	257793	162062	192218	190726	197537	188017	248296	200168	0.861497	152456	0.695379	435984	100795	875538	0.159565	0.493692	0.451306	222915	187493	13034	965154	248807	242318	204898	358965	245487	115817	179227	0.882162	0.678034	160815	126803	317469
CRO_T101223	432628	49763	295701	334352	247299	179823	18347	409086	465058	882164	844879	850507	555889	561666	592067	359742	388851	307388	411337	44469	458549	421638	463034	47089	362138	466571	398591	53291	488033	605214	380256	415403	360493	491587	515667	324113	410929	527284	518225	504547	293679	520673	854847	573566	708078	825475	652466	659188	625808
CRO_T101224	277329	27008	324007	457469	205886	243186	359974	453167	726975	278761	264259	280863	50674	526967	538078	802052	805112	678603	849412	515343	562865	330366	460866	421284	436484	374286	345881	240969	261073	264602	491197	530948	595012	152739	137527	896549	887782	171905	148386	187407	246081	135742	247601	293921	374684	332773	261712	225215	175797
CRO_T101225	0	0	0	0	0	0	0	0	0	0	0	0	0	0	0	0	0	0	0	0	0	0	0	0	0	0	0	0	0	0	0	0	0	0	0	0	0	0	0	0	0	0	0	0	0	0	0	0	0
CRO_T101227	0	0	0	0	0	0	0	0	0	0	0	0	0	0	0	0	0	0	0	0	0	0	0	0	0	0	0	0	0	0	0	0	0	0	0	0	0	0	0	0	0	0	0	0	0	0	0	0	0
CRO_T101229	0	0	0	0	0	0	0	0	0	0	0	0	0	0	0	0	0	0	0	0	0	0	0	0	0	0	0	0	0	0	0	0	0	0	0	0	0	0	0	0	0	0	0	0	0	0	0	0	0
CRO_T101230	940313	59212	915518	330926	606196	518307	230763	465856	474553	121916	124.35	126189	117981	121992	123.26	283358	318.89	346.72	299221	315218	271365	437755	386351	393655	786668	773887	844684	305786	362438	338739	434931	478424	508742	421204	395222	258453	293116	371422	348845	477585	401932	413.17	140338	535414	434753	634967	118112	132207	105244
CRO_T101231	428267	466973	195989	299156	16469	183241	137323	43.93	470247	232043	223143	220424	222784	197229	190435	105657	140874	992224	713335	665643	790687	949079	132474	934018	187392	189662	18854	100174	107257	118532	201077	207711	226185	109787	103285	628192	738792	101733	985691	106307	328326	111377	309786	189694	182706	188456	323056	237542	233767
CRO_T101232	224634	483.86	327372	406448	217924	182.4	160732	328068	423159	261934	250488	252165	468.05	515.89	548875	404638	404384	201405	364961	477293	412225	411657	403009	371489	313718	302882	314338	344395	305.34	294652	340808	294.86	321391	303157	320226	612774	660576	368498	305167	356269	753465	298849	335613	565759	449485	452292	653109	592569	714802
CRO_T101233	198892	187737	104313	122584	138471	141112	119681	144776	154958	167829	171223	187552	203551	183402	18789	173425	180717	146867	186929	188685	173745	172341	182758	171719	156082	141262	167043	199389	231718	257563	132823	145381	115609	271956	306279	348391	411869	257436	270766	294319	283894	252925	274691	125754	11417	104632	24483	250551	238522
CRO_T101234	517185	653106	289895	410249	287691	31312	346677	582071	568075	961886	860173	104588	152369	164998	192553	112312	133388	848578	133005	107769	104695	158822	177322	166729	27638	279418	247153	263572	326037	283977	308493	269551	319803	323146	274219	207781	21078	390537	319683	318609	138057	308467	237952	219234	238512	202553	412347	337049	414851
CRO_T101237	586329	566829	858857	767575	993184	105031	919697	582027	650992	540586	599551	560804	461741	492034	460151	402439	410679	384929	456916	471416	400974	481728	48315	505637	816643	866945	939514	457554	343013	39.69	704235	768986	759469	305717	292944	392405	374631	294593	256764	227473	291075	266966	333733	279031	202282	242472	314751	311966	378677
CRO_T101238	0.774385	0.199009	0.304924	0.240262	0.151383	0	0.397299	0	0	0	0	0	0.415326	0.264433	0	0.324807	0.424977	0	120746	0.624969	0.268463	126213	0	0.589666	110111	0	0	0	0	0	0	0.795023	101035	0.645183	0.396402	0.371305	0	0	0	201546	0	0	0	0	0	0.0920183	0.359934	0.0624709	0
CRO_T101239	0.410067	0.327546	0.321119	0.314364	0.632123	0.530792	0.203694	0.262425	0.835197	0.841581	0.88106	0.841081	0.452186	1204	0.498181	135667	0.742574	291957	0.936211	110815	0.497431	106285	0.831735	112276	0.404145	0.0934666	0.700321	0.687952	0.539195	0.683684	112916	0.51268	0.13819	0.753963	103174	0.589253	0.776833	0.0965896	0.701815	0.519628	0.819731	0.100011	116455	0.276779	0.0769458	0.582773	0.520653	0.492708	0.690341
CRO_T101240	0	0	0	0	0	0	0	0	0	0	0.0997859	0.101782	0	0	0	0	0	0	0	0	0	0	0	0	0	0	0	0	0	0	0	0	0	0	0	0	0	0	0	0	0	0	0	0	0	0	0	0	0
CRO_T101241	0	0	0	0	0	0	0	0	0	0	0	0	0	0	0	0	0	0	0	0	0	0	0	0	0	0	0	0	0	0	0	0	0	0	0	0	0	0	0	0	0	0	0	0	0	0	0	0	0
CRO_T101242	0	0	0	0.368517	0	0	0.204398	0	0	0	0	0	0.187544	0	0.260663	0	0	0	0.260186	0	0.272323	0	0.395374	0.221293	0.336113	0.31417	0	0.858368	0.299661	0.845523	0	0.5409	0	665308	420927	391141	222576	2398	461369	894645	630681	301834	0	130684	39535	192995	0	0	0.945246
CRO_T101243	0	0.035244	0.0254961	0	0	0	0	0	0	0	0.0755281	0.113235	0	0	0	0	0	0	0	0	0.0348952	0	0.153523	0	0	0	0.0630167	0	0.170816	0	0	0	0	0	0	0	0.0692113	0	0	0	0	2.45E-09	0	0	0	0	0	0	0
CRO_T101244	227372	350454	262808	272696	515251	383207	366661	31609	436102	17.06	15.49	176403	239392	218452	21852	348893	382797	253747	272891	332986	285518	303254	349481	32507	256187	281049	268599	305185	277707	253804	236647	226317	249835	251448	289803	353045	437614	219308	231868	230301	420863	222613	186002	311447	450624	344419	282202	321717	138294
CRO_T101245	0	0	0	0	0	0	0	0	0	0	0	0	0	0	0	0	0	0	0	0	0	0	0	0	0	0	0	0	0	0	0	0	0	0	0	0	0	0	0	0	0	0	0	0	0	0	0	0	0
CRO_T101246	0	0	0	0	0	0	0	0	0	0.514867	0	0	0	0	0	0.621209	0	0	0	0	0	0	0	0	0	0	0	0	0	0	0	0	0	0	0	0	0	0	0	0	0	0	0	0	0	0	0	0	0
CRO_T101247	0	0	0	0	0	0	0	0	0	0	0	0	0	0	0	0	0	0	0	0	0	0	0	0	0	0	0	0	0	0	0	0	0	0	0	0	0	0	0	0	0	0	0	0	0	0	0	0	0
CRO_T101248	0	0	0	0	0	0	0	0	0	0	0.211357	0	0	0	0	0	0.340611	0.556084	0.25663	0	0	0	0	0	0	0	0	0	0	0	0	0	0	0	0	0	0	0	0	0	0	0	0	0	0.27372	0	0	0	0
CRO_T101249	0	0	0	0	0	0	0	0	0	0	0	0	0	0	0	0	0	0	0	0	0	0	0	0	0	0	0	0	0	0	0	0	0	0	0	0	0	0	0	0	0	0	0	0	0	0.146873	0	0	0
CRO_T101250	306173	28435	326037	195115	371777	348569	362988	349238	294939	761802	818009	80144	676729	685316	660402	470832	485286	433966	505469	491973	494044	530079	56652	555717	451418	43631	506706	56312	498137	535706	384131	403442	399851	55042	523145	608634	560011	542186	512945	528941	61716	52246	632767	456337	501513	567325	459412	543331	55888
CRO_T101251	606275	700836	25183	34989	148834	181575	211193	468629	386407	622535	444216	644294	188124	168022	162393	14088	197669	134624	209071	207999	207235	167654	222434	126363	147827	155502	109418	131335	204003	177695	206494	219482	229538	272769	297025	289335	317485	274194	250096	220351	120918	252191	220592	82431	608318	650058	659767	494215	516569
CRO_T101252	0	0	0	0.0450242	0	0.0494044	0	0.670606	0.711688	0.246944	0.0783344	0.602076	0.244015	0.0828365	0.0763597	0.115601	0	0.848442	0.155473	0	0.112257	0	0	0	0	0.381506	0.1353	0.230288	0	0.22866	0.261834	0	0	0.250111	0	0	0	0	0	0	0	0.136603	0	0.105514	0.120113	0.144954	0	0	0
CRO_T101253	209893	212553	170275	150847	151632	287558	143587	16491	193543	52767	600426	490533	546788	540888	461493	214548	1538	412133	296609	407421	288833	340443	392323	405336	289894	323409	319118	28798	315782	316896	321578	283091	213275	287992	279029	30089	3181	286505	344708	374137	34102	415206	116051	217474	178984	195752	400678	401564	360967
CRO_T101254	964033	115644	633948	798933	487877	36374	369501	874099	817967	185387	181278	187105	163046	169843	181585	107197	124722	106575	112864	146431	100072	113045	131247	14391	16628	139856	172865	174353	13627	161189	101757	124084	121425	131466	153829	123893	115086	11814	141904	128029	12848	152447	138133	15367	13156	173293	123164	124399	111828
CRO_T101256	0.12746	0.136095	0	0.442132	0.451041	0.256696	0.588656	0	0.334355	0.244019	0.111322	0.221062	0	0	0	160977	154611	0.899317	139784	104333	0.1617	0.428931	0.870675	114094	0.154558	0	0	0	0.551191	0.259239	0.253483	0	0	0.28194	0	0	0	0	0.13449	0	0	0	120366	0.556459	0	0	0.425237	0.304046	0
CRO_T101258	0	0.0982349	0.0544071	0	0.106276	0	0	0	0	0.0803228	0.078284	0	0	0	0	0	0	0	0	0	0	0.113238	0	0	0	0	0	0	0	0	0	0	0	0	0	0	0	0	0	0	0	0	0.151111	0.000517652	0.989509	0.257952	0	0	0
CRO_T101259	727532	602866	645454	589678	47643	443447	415017	398038	543686	213321	204734	19749	141463	144224	149408	174603	146653	137969	164548	17.3	165881	183802	141174	170529	132905	137286	144204	153617	155454	143775	100178	852345	107165	131701	116402	155435	165786	102028	10805	124141	116698	102452	16853	11879	973589	123252	129412	135089	120338
CRO_T101261	0	0	0	0	0	0	0	0	0	0	0	0	0	0	0	0	0	0	0	0	0	0	0	0	0	0	0	0	0	0	0	0	0	0	0	0	0	0	0	0	0	0	0	0	0	0	0	0	0
CRO_T101262	0.045962	0	0	0	0	0	0	0	0	0.0746144	0	0	0	0	0	0	0.204989	0	0.0891732	0.278648	0.0941276	0.109031	0.169277	0.154263	0.125112	0	0	0	0	0	0	0	0	0	0	0	0	0	0	0	0	0	0	0.0929327	0	0.118299	0	0	0.0850758
CRO_T101263	0.0453718	0	0	0.168332	0	0	0	0	0	0.0372266	0	0	0	0.0887178	0.0808519	0	0	0.340922	0	0	0	0	0	0	0	0	0	0	0	0	0	0	0	0	0	0	0	0	0	0	0	0	0	0	0	0	0	0	0.0834399
CRO_T101267	0.332549	0.727178	0	0	0.199024	0	0	0	0	0	0	0	0	0	0	0	0.619619	0.765887	0.26992	0.19863	0.646992	0.407417	0.379421	0	0	0.052673	0	0	0	0	0	0	0	0	0	0	0	0	0	0	0	0	0.577356	0	0.560036	0.272868	0	0.358889	0.880673
CRO_T101269	0	0	0	0	0.102687	0.0584886	0.153716	0.198892	0	0	0	0	0	0	0	0	0.0806856	0.183914	0.150646	0.416817	0.199217	0.57939	0.188587	0.168217	0.486413	0.155881	0.368452	0.0622769	0	0	0	0.440176	0.21464	0	0	0	0	0	0	0.153076	0	0.302203	0	0	0	0.00264458	0	0	0
CRO_T101270	0	0	0	0	0	0	0	0.0521538	0	0	0	0	0	0	0	0	0	0.148145	0	0.0503871	0	0	0.0766987	0	0	0	0.116233	0	0	0	0	0	0	0	0	0	0	0	0	0	0	0	0	0	0	0	0	0	0
CRO_T101271	0	0	0	0	0	0	0	0	0	0	0	0	0	0	0	0	0	0	0	0	0	0	0	0	0	0	0	0	0	0	0	0	0	0	0	0	0	0	0	0	0	0	0	0.292345	0	0	0	0	0
CRO_T101272	165027	147745	210518	297326	115209	179609	129663	272728	294262	535979	517885	466463	532021	66723	633272	90307	111.76	217859	182193	987194	183353	991659	105416	986989	269774	313163	239292	685454	533876	695596	509768	727612	792762	376321	315281	574832	188441	460974	316889	630767	310281	369122	217913	165117	578706	306233	232364	225.33	461083
CRO_T101273	0	0	0	0	0	0	0	0	0	0	0	0	0	0	0	0	0	0	0	0.870851	0	28124	0	0	0	0	0	0	0	0	0	0	0	0	0	0	0	0	0	0	0	0	0	340496	992993	250938	0	0	0
CRO_T101274	0	0	0	0	0	0	0	0	0	0	0	0	0	0.0687136	0	0	0	0	0	0	0	0	0	0	0	0	0	0	0	0	0	0	0	0	0	0	0	0	0	0	0	0	0	0	0	0	0	0	0
CRO_T101275	0	0	0	0	0	0	0.0352066	0	0	0.0760027	0.330469	0.150783	0.0352089	0.115413	0.13163	0.059175	0	0	0.026425	0.0364717	0	0.0582386	0.0892497	0.0477499	0	0	0.0631065	0.108093	0.0614914	0	0	0.0666562	0	0.188126	0.0625306	0	0	0.0738732	0.123287	0.312665	0.230004	0	0	349278	189256	208957	0	0.0592193	0.130644
CRO_T101276	0	0	0	0	0	0	0	0	0	0	0	0	0	0	0	0	0	0	0	0	0	0	0	0	0	0	0	0	0	0	0	0	0	0	0	0	0	0	0	0	0	0	0	0	0	0	0	0	0
CRO_T101277	0	0	0	0	0	0	0	0	0.154152	0.543483	0.17461	0.18031	0.839277	0.359768	0	0	0	0	0	0	0	0	0.184977	0	0.593486	110413	0	100681	10569	0	0	11738	0	0.821028	0.55768	202407	129575	0	0.517613	0	0.687941	0.299825	0	0	0	0	0	0	0
CRO_T101278	0.0486992	0	0	0	0	0	0	0	0	0	0	0	0	0	0	0	0	0	0	0	0.102293	0	0.197171	0	0	0	0	0	0	0	0	0	0	0	0	0	0	0	0	0.598582	0	0	0	0.60775	0.868655	0.350076	0	0	0.0771571
CRO_T101279	0	0	0	0	0	0	0	0	0	0	0.292221	0	0	0	0.281565	0	0	0	0.226386	0	0.579773	0	0.460122	0.286304	0	0	0	0	0	0	0	0	0	0	0	0	0	0	0	0	0	0	0	0.381618	0.82375	0.426889	0.472838	0	0
CRO_T101280	931066	142626	81525	122379	431005	460126	281513	991993	105.2	56008	485472	541503	685662	721822	760597	762188	840251	693439	682955	854908	914226	893036	899238	686785	635307	666554	696597	754546	584209	662378	559243	550307	615968	451387	468016	755168	611206	522985	47507	485696	829285	442251	942423	254703	294078	296321	150.74	128432	177661
CRO_T101281	456806	541964	542157	86405	112108	0.325568	170817	648568	10345	0.429358	0.413124	0.762457	0.480155	0.860586	11729	0.44867	0.361033	0.870382	0.703309	107258	187606	102168	0.393896	115584	12671	171049	0.98053	787826	982217	112945	0.404922	226788	0.288152	18667	110797	103179	118875	151196	144886	966925	115359	113993	145252	0.74826	0.705218	0.266747	73985	661219	460033
CRO_T101282	472.02	379044	366066	209962	146.1	128316	898536	288.78	280505	168402	166016	167639	238334	243052	241468	296576	229133	715152	187.56	195.93	167927	203057	261599	377232	209293	203066	254375	286974	203797	233795	225697	264078	238536	252546	266956	118158	177557	157529	181855	208.37	222208	162.83	115495	978061	854026	751871	225598	181037	166411
CRO_T101283	122962	182098	140386	127081	684615	651752	490414	14495	150409	893803	758083	802987	149823	163686	139297	149002	184177	128781	149686	188826	151478	163702	222281	146515	143582	112238	123433	144531	167967	173414	138382	134474	119225	132429	162195	22.47	239499	145129	110376	122674	301115	132051	119861	36219	275592	365494	152802	172684	218508
CRO_T101284	292266	112103	306237	0.658836	308388	18329	130216	11954	0.964628	810443	103342	696658	569144	404256	434502	12589	197293	105328	0.597696	134629	0.563418	104376	272088	247299	2007	245207	279245	315156	193513	143718	160761	149303	391281	298749	0.579252	121131	0.854015	311673	107775	0.73396	0.718553	123497	598805	546007	413094	345008	216103	329128	207417
CRO_T101285	162452	18586	926735	169485	723144	769383	571612	185994	201232	314004	315146	313249	16968	155662	167677	124606	122556	126208	192965	181429	174588	149502	162768	170694	166772	17193	16078	137264	135916	134149	127798	140764	134096	124717	132158	116073	113033	10973	121102	113689	725643	121772	149613	282822	281128	376334	162948	131135	131268
CRO_T101286	0.209691	0.668086	0	0.244226	0.0606313	0.0552713	0.160965	0.0695028	0.38091	121967	0.801724	0.565654	0.311906	0.0925371	0.0830369	0.448312	0.352668	0.805863	0.42779	0.262344	0.220036	0.368034	0.591219	0.269344	0	0	0.297195	0.126898	0.306142	0	0	0.120372	0.610627	0	0	0	0	0	0.779151	0.281013	0	0	0.286039	0.720936	0.918002	0.394524	0.112883	0.107849	0.0915884
CRO_T101288	13409	158421	102418	129942	242676	202003	236131	181709	211218	922367	798522	983328	126133	118475	128.02	694189	103232	833914	117842	551671	725222	100604	115.2	999753	195397	178018	212005	205868	186286	197563	161464	177317	153081	978588	114157	214335	174376	110743	103874	805449	885953	107373	991253	17941	154887	145949	193941	183992	116508
CRO_T101289	344945	330211	176461	277403	0.684709	0	34722	555476	124933	321775	267384	367185	576873	512952	456017	826945	255464	192521	185197	113462	12074	197926	263461	158167	0	0.539889	0.193057	131572	0.172067	212892	21881	0.620462	11688	265396	108602	264751	148901	147308	317745	401513	135083	347777	961654	0.672629	0.149055	0	189459	720771	164151
CRO_T101290	566776	532965	436815	48054	526138	487101	106054	699178	551078	614666	65789	529755	513469	616308	618719	477257	447153	119452	395234	434988	393369	535615	418551	40762	290349	363908	339194	690461	626329	654773	506256	394075	572016	110431	100466	901267	758427	118167	128959	114618	551879	906907	363011	200815	276012	253326	358838	32.08	29561
CRO_T101291	0.0496793	0.0807864	0	0	0	0	0.372014	0.46084	0.243414	0	0	0	0	0	0	0.447541	144013	325819	0.481944	0.333312	0.550513	177955	255745	232229	0.144662	0	0	0	0	0	0	0	0.448253	0	0	0.281622	0	0	0.126254	0	0	0	0	0.103478	0	0.128804	0	0	0
CRO_T101292	194081	307063	257828	248948	780083	747648	613742	189387	223218	142115	123338	145536	224782	221267	225113	261391	253734	24915	270424	285397	234676	255746	287902	244245	231939	230888	236105	254648	185668	240741	255383	206097	257076	229304	238564	33259	34334	24934	253307	251923	361979	242521	157046	38844	287268	296749	262654	25754	361689
CRO_T101293	535132	400429	387739	27055	40648	292281	436221	588546	737448	138148	141981	141325	629433	621003	646712	101194	137866	101832	415798	328751	353189	313046	368142	292554	436526	444575	541609	46.45	553825	526314	314013	360301	374595	228709	222846	277147	238292	15665	172517	228243	251827	199195	57144	801621	128689	10.29	134746	136013	676263
CRO_T101294	210914	413615	373434	432062	232.74	193206	215296	332869	400961	198154	181041	190198	323884	334648	333.74	271.39	280787	163099	316123	354232	351277	317784	317414	275194	257355	248929	267228	257939	226585	235628	287269	245388	267675	224168	218549	487789	461296	266354	228158	217671	499733	231244	250644	371062	346694	295661	475928	444261	491734
CRO_T101295	0.0348133	0	0	0	0	0	0	0	0	0	0	0.0606977	0.056534	0	0	0	0	0	0	0	0	0	0	0	0	0.0934726	0	0	0	0	0.287882	0	0	0	0	0	0	0	0	0	0	0	0	0	0	0	0	0	0
CRO_T101296	0	0	0	0.162579	0	0	0	0	0	0.313015	0.30459	0	0	0	0	0	0	0	0	0	0	0.428251	0	0	0	0.480427	102746	0	0	0.876538	0	0	0	0	0	0	0	0	0	0	0	0	0.356104	0	0	0	0	0	0
CRO_T101297	305792	215684	0	26795	0.247385	0	224551	102941	267626	0	0	0	0	0	0	0	0	0	0	0	0	0	0	0	0	0	0	0	0	0.528324	0	0	0	0	0	0	0	0	0	0	0	0	0.429276	0.868083	0.959344	0	33507	272854	118824
CRO_T101299	0	0	0	0	0	0	0	0	0	0	0	0	0	0	0	0	0.490625	0	0	0	0	0	0	0	0	0	0	0	0	0	0	0	0	0	0	0	0	0	0	0	0	0	0	0	0	13732	0	0.454756	0
CRO_T101300	812817	828639	693696	107893	194863	129561	361605	106992	101641	32.35	381007	376579	251384	257498	245245	147334	181551	152725	22793	246715	277542	357871	287967	26928	636332	64823	633499	432429	425673	420669	657043	688153	668634	276787	290417	163818	149143	328391	33169	215713	360384	307063	290364	645658	469295	338909	419671	338088	204935
CRO_T101301	0	0	0.0728256	0	0	0	0	0	0	0.44775	0.328223	0.786228	0.106043	0.229119	0	0	0	0.235512	0	0	0	0	0	0	0.181852	0	0	0	0.16485	0.471335	0	0	0	0	0	0	0	0	0	0	0	0	0	0	0.137081	0	0	0	0
CRO_T101302	362867	34502	271171	210256	488272	532205	47097	391219	367083	106.74	113679	113924	88946	889139	917042	850289	82428	662081	803597	101363	892527	967263	926864	971326	63892	629928	695548	104901	104708	994275	874009	868991	877147	219646	219645	654685	623968	217272	268092	236966	63505	236064	110.55	135683	117994	134565	548821	582394	469617
CRO_T101303	152654	174695	188446	701899	263013	174721	721067	182182	265207	967451	1065.61	1029.5	809229	792.41	957182	323761	378409	265193	737425	41391	806282	136282	151296	976491	191333	21425	92066	158563	266425	221714	255204	314728	145435	405589	377.92	580842	491049	458124	408414	349918	462064	335751	699059	144805	157529	0.725441	693482	51555	254629
CRO_T101304	0	0	0	0	0	0	0	0	0	0	0	0	0	0	0	0	0	0	0	0	0	0	0	0	0	0	0	0	0	0	0	0	0	0	0	0	173057	0	0	0	0	0	0	239163	0	161491	0	0	0
CRO_T101305	0	0	0	0	0	0	0	0	0	0	0	0.40064	0	0	0	0	0	0	0	0	0	0	0	0	0	0	0	0	0	0	0	0	0	0	0	0	0	0	0	0	0	0	0	0	0	0	0	0	0
CRO_T101306	518649	339302	0.585746	241209	115671	0.346926	0.87906	899455	934947	271784	393666	329744	340734	212931	352174	0.894631	289202	0.346888	0.501461	0.305691	139059	0.808838	191795	217396	0.985989	393355	245813	238393	27901	266837	0	0.991973	0.253054	287922	29813	34169	372544	324253	33426	222051	551757	252326	852181	226284	114081	0.902844	487279	284151	0.947596
CRO_T101307	0	0	0	0	0	0	0	0	0	0	0.0501005	0	0	0	0	0	0	0	0	0	0	0	0	0	0	0	0	0	0	0	0	0	0	0	0	0	0	0.0830921	0	0	0	0	0	0.295332	0.0771148	0.262914	0	0	0
CRO_T101308	240312	223951	164737	16.09	158596	137274	158123	180421	173651	805529	799378	814186	683327	654146	626658	928821	868624	740462	945235	114874	987464	880002	873699	112733	46359	461078	503647	521819	499387	53.2	331597	383038	362984	504349	529667	465946	51294	423201	46743	443763	453287	461889	669936	183.34	165917	216479	395161	421354	36961
CRO_T101309	0	0	0	0	0	0	0	0.146518	0	0.167197	0.260852	0.0668425	0.125988	0	0	0.238771	0.129057	0	0.0561704	0.11573	0.233467	0.226267	0.0355145	0.0322528	0	0	0	0	0	0	0	0	0	0	0	0	0	0	0	0	0	0	0.147127	365894	471451	254025	474949	521831	0.0337242
CRO_T101310	0	0	0.120008	0.0318965	0	0	0.0509601	0.178203	0	0.120237	0	0.0601577	0.169171	0.181842	0.274568	329.81	492252	356723	353492	540898	354075	463999	566.16	443258	0	0.0932583	0	0	0.17881	0	0	0.480683	0	0	0.188079	0.293058	0.110166	0.0961638	0	0.190805	0	0	0.209216	409257	243294	220641	309154	180246	769083
CRO_T101311	209144	363022	224.73	338835	125034	113742	114522	321867	350748	529894	445658	499348	135604	139896	145401	124922	127.34	731737	128788	156954	145078	116216	149245	106433	111055	113666	107838	991552	996132	933351	138.09	124.6	130104	100402	975203	243992	236835	129.04	103533	111523	269978	103.87	111821	118648	114795	846919	334989	303912	371431
CRO_T101312	399155	593774	362933	372055	226588	0.381457	0.552358	796802	117793	0.742321	122611	0.884941	386668	372338	301175	197902	497251	214038	290406	602804	297336	460186	117064	370364	0.727853	161091	0.971849	270727	142206	237684	241087	0.979826	224007	112039	493239	166385	228443	339975	328757	198437	483122	397079	10546	694346	81776	13.16	737406	525757	906135
CRO_T101313	0	0.068765	0	0	0	0	0.0646483	0.114833	0	0	0	0.0788459	0	0	0	0	0	0	0	0	0	0	0.080675	0.073716	0	0	0	0	0	0	0	0	0	0	0	0	0	0	0	0	0	0	0	0	0	0	0	0	0.0769521
CRO_T101314	0	0	0	0	0	0	0	0	0	0	0	0	0	0	0	0	0	0	0	0	0	0	0	0	0	0	0	0	0	0	0	0	0	0	0	0	0	0	0	0	0	0	0	42681	0.883442	0	0	0	0.283365
CRO_T101315	107843	740592	187066	587078	195427	159838	603272	51234	517557	108905	859824	107777	579364	679221	595634	496788	404095	323627	505142	529526	309587	373691	430701	564486	108.23	114771	114406	232759	252558	249252	896703	861394	821152	631794	633443	902916	1208.18	612982	790851	410949	174671	684.54	103435	683841	191359	138078	259423	238107	140.31
CRO_T101317	21458	179611	240006	0.889949	482531	369579	52509	125475	570115	88883	757249	816553	444992	445881	422236	439465	27054	378027	346179	162231	197222	508371	690221	96012	451892	501117	701932	801523	334821	38	75302	744041	572263	417155	366811	152536	957725	998316	108532	284925	136025	205856	187432	743244	526736	3.29	635116	575241	314989
CRO_T101318	151288	171228	155769	106127	190102	166039	134713	143533	167942	290877	313908	281039	300817	331799	301847	471483	452063	299336	430409	522104	434592	471495	473014	478598	28184	285262	293282	343965	331069	331671	277391	277538	23485	336057	28819	320486	258404	36893	376407	363564	315192	329276	45187	370175	405221	339718	310033	352081	328871
CRO_T101319	0	0	0	0	0	0	0	0	0	0	0	0	0	0	0	0	0	0	0	0	0	0	0	0	0	0	0	0	0	0	0	0	0	0	0	0	0	0	0	0	0	0	0	0	0.265472	0	0	0	0
CRO_T101320	223795	270281	242342	403516	361566	380552	732609	449451	425042	685345	67723	730619	565465	595288	535536	342121	371256	352509	661802	437037	553432	382612	366397	436116	900722	910861	960182	923938	802588	792249	129118	927145	110913	756613	763288	733855	71206	826564	782384	717975	101.57	739592	47176	269396	587348	390956	363973	313678	192311
CRO_T101321	227939	198007	849653	175048	125279	934108	240041	288825	196127	345731	348271	324633	127925	133857	168042	231475	393443	727159	453676	468947	437347	425397	59475	565885	178887	185096	253969	239519	281465	308207	888424	152739	15149	269292	269862	228799	201617	226403	223037	172725	105831	341017	120681	277138	485034	627882	681505	11538	883679
CRO_T101322	433874	42867	424682	445663	242438	260592	306105	433996	441153	852936	87937	873613	620934	625915	598332	373758	381672	422449	249526	444083	367202	233699	195203	329074	112972	109237	120324	125.07	111895	113686	109005	114246	114983	694424	765731	422447	524145	489272	45476	711648	743936	482103	710843	325045	445653	436746	395826	16265	147188
CRO_T101323	596266	844173	383518	521886	287268	312371	152656	101534	98434	469326	443508	450555	55643	515513	543571	23217	236286	168377	366953	30749	326967	246771	31941	272099	186051	202279	195898	925738	949809	955129	175.72	166734	165.84	404843	38942	554063	461584	384175	341752	444066	470967	335446	520534	79641	107357	763624	244384	109618	529942
CRO_T101324	0	0	0	0	0	0	0	0	0	0	0	0	0	0	0	0	0	0	0	0	0	0	0	0	0	0	0	0	0	0	0	0	0	0	0	0	0	0	0	0	0	0	0	0	0	0	0.0646013	0	0
CRO_T101326	0	0	0	0	0	0	0	0	0	0	0	0	0	0	0	0	0	0	0	0	0	0	0	0.0798193	0	0	0	0	0	0	0	0	0	0	0	0	0	0	0	0	0	0	0	0	0	0	0	0	0
CRO_T101327	0.24605	0.375385	0	0.236705	0	0.397514	0.379915	0.283617	0.419303	0	0	0	0	0	0	0	0	0.646688	0	0.150106	0	0	0	0.20911	0	0	0	0	0	0	0	0	0	0	0	0	0	0	0	0	0	0	0	0	0	0	0	0	0
CRO_T101328	0	0	0	0	0	0	0	0	0	0	0	0	0	0	0	0	0	0	0	0	0	0	0	0	0	0	0	0	0	0	0	0	0	0	0	0	0	0	0.542714	0	0	0	0	0	0	0	0	0	0
CRO_T101330	0.258078	0.102944	0.126758	0	0.545482	0.660792	0.324793	0	0	0	0	0	0	0	0	0	0	0	0.0533593	0	0	0	0	0	0	0	0	0	0	0	0	0	0	0	0	0	0	0	0	0	0	0	0	0	0	0	0	0	0
CRO_T101331	170927	153678	776425	190246	111734	998141	178419	165141	196772	174181	179716	167915	163129	16959	187876	279257	309143	309919	399981	333141	386683	306417	367051	284979	253787	24376	217587	639402	775951	741531	224184	201784	186734	569976	560779	393529	223987	595339	570317	435064	176442	542498	119055	276621	278614	390624	169195	113467	145702
CRO_T101332	489171	599367	249893	668314	56637	670519	736354	663075	334937	992317	832419	988661	117944	785931	592636	0.825707	177966	0	0.78047	144962	121468	0.46815	0.729437	199466	200991	210075	146014	297616	433897	364117	903122	153988	200297	290052	371278	175557	111573	301741	264637	17223	660256	291108	194641	629765	47848	646455	260444	247433	395096
CRO_T101333	174214	213058	100306	110679	112575	105601	18732	141643	119061	130402	120555	125689	134984	110943	912937	340091	430873	378274	493749	392725	404795	447556	578375	46312	13835	131499	124022	100759	122655	114081	132797	132275	136751	926104	101542	849714	779114	532599	704641	967071	138336	777411	844426	183391	224485	200013	185408	150861	123728
CRO_T101334	0	0	0	0	0	0	0	0	0	0	0	0	0	0	0	0	0.0602061	0	0	0	0	0	0	0	0	0	0	0	0	0	0	0	0	0	0	0	0	0	0	0	0	124504	0	0	0.786343	0.29616	0	0	0
CRO_T101335	145733	147039	154744	923432	99719	840242	848162	169567	150769	15162	149937	142464	199264	194044	204534	173858	165911	115174	160006	149416	156239	164274	173246	168814	18638	199072	18814	238301	235958	225141	172255	151979	203701	232904	245427	192129	179136	264653	254804	237967	235498	247576	210545	148244	172378	145669	214961	24.03	199057
CRO_T101336	0	0	0	0	0	0	0	0	0	0	0	0	0	0	0	0	0	0	0	0	0	0	0	0	0	0	0	0	0	0	0	0	0	0	0	0	0	0	0	0	0	0	0	0	0	0	0	0	0
CRO_T101337	0	0	0	0	0	0	0	0	0	0	0	0	0	0	0	0	0	0	0	0	0	0	0	0	0	0	0	0	0	0	0	0	0	0	0	0	0	0	0	0	0	0	0	0	0.679923	0.388646	0	0	0
CRO_T101340	616151	504372	403139	397361	253474	315815	263214	956448	620056	208582	215088	205317	78.59	81.68	826936	323237	346322	632235	877284	795342	643329	641308	669665	716491	789793	810905	747464	380227	337173	364898	822914	790189	669498	244876	313606	202858	197589	226887	252118	200691	143546	243759	972256	624952	894395	862829	513416	409348	291244
CRO_T101341	731789	662146	537176	913033	305224	301157	230298	998378	887445	381517	457531	375627	162897	175473	205931	478194	506773	317317	152597	138153	129822	116309	108812	118005	162363	152268	150972	776547	774119	65253	165609	154357	160968	509778	537445	409372	346342	505439	565098	51401	237921	497298	225995	123397	191013	168651	135126	116	575566
CRO_T101342	706757	645401	884741	383049	499654	109304	179144	462408	226744	58653	640138	444103	282665	266261	32709	706771	528074	217698	683026	543472	128095	488157	513219	715185	604787	503418	379881	572857	421128	410442	597038	504095	545637	522404	616052	206082	161982	423086	654334	453564	181872	483388	659878	444297	179203	882722	158056	113273	399797
CRO_T101343	269764	446882	312657	445549	267116	217741	196118	380871	466834	215065	205222	225809	454739	500.82	502068	285.19	307551	180989	261504	346.13	300448	341193	325397	290.89	274368	291669	307634	343751	325816	314718	290809	263727	289145	345034	341604	490619	494688	425315	381.45	383629	551854	363198	216775	430592	258324	282998	433486	378007	649814
CRO_T101345	0	0	0	0	0	0	0	0	0	0	0	0	0	0	0	0	0	0	0	0	0	0	0	0	0	0	0	0	0.0848507	0	0.0887062	0	0	0	0	0	0	0	0	0	0	0	0	0	0	0	0	0	0
CRO_T101346	495296	471874	332698	430173	313696	281358	254559	354702	449703	423138	515173	42596	364827	397685	428737	426129	485289	474938	419566	502184	499672	525775	47136	556029	49627	525707	542933	71682	59822	658933	450987	407625	438399	664219	600742	770037	783026	522148	627224	544776	896872	572032	471107	79483	120593	117124	637887	493164	502841
CRO_T101347	677224	931409	725743	6457	412021	44989	330227	76491	640229	13936	128523	145201	966662	940208	976145	896249	967892	794162	764554	830334	792879	904938	11036	915396	108937	103077	969366	103629	9712	887361	852873	927309	892251	788634	101699	786562	71131	600659	73382	87418	786402	843314	11531	211393	175641	255104	109688	109005	125081
CRO_T101348	0	0	0	0	0	0	0	0	0	0	0	0	0	0	0	0	0	0	0	0	0	0	0	0	0	0	0	0	0	0	0	0	0	0	0.230683	0	0	0	0	0	0	0	0	0	0	0	0	0	0
CRO_T101349	0	0	0	0.0302176	0	0	0	0.0424233	0	0	0	0	0	0.0956284	0	0	0	0	0	0	0	0	0	0	0	0	0	0	0	0	0	0	0	0	0	0	0	0	0	0	0	0	0	0	0	0	0	0	0.104984
CRO_T101350	0	0	0	0	0	0	0	0	0	0	0	0	0	0	0	0	0	0	0	0	0.324121	0	0	0	0	0	0	0	0	0	0	0	0	0	0	0	0	0	0	0	0	0	0	0.265604	0	0	0	0	0.237898
CRO_T101351	0	0	0	0	0	0	0	0	0	0	0	0	0	0	0	0	0	0	0	0	0	0	0	0	0	0	0	0	0	0	0	0	0	0	0	0	0	0	0	0	0	0	0	0	0	0	0	0	0
CRO_T101353	0	0	0	0	0	0	0	0	0	0	0	0	0	0	0	0	0	0	0.148179	0	0	0	0	0	0	0	0	0	0	0	0	0	0	0	0	0	0	0	0	0	0	0	0	0	0	0	0	0	0.377038
CRO_T101354	0	0	0	0	0.0702962	0	0	0.0842278	0	0	0	0	0	0	0	0	0.726179	0.273137	0.248627	0.0825837	0	0	0.358616	0	0	0	0	0	0	0	0	0	0	0	0	0	0	0	0	0	0	0	0	0	0	0	0	0.166925	0.123762
CRO_T101356	314417	289283	317763	198133	307981	253922	233079	189125	156471	315769	286326	328315	430754	450175	451489	114769	115348	741019	988762	113.37	108668	136.43	121794	117869	475779	478137	521809	498698	457349	444771	390484	406813	382434	514039	541996	761217	740399	54205	599862	516277	539194	496703	679746	664515	646192	446594	881373	105441	656207
CRO_T101357	892219	115789	487582	953314	454174	455139	515789	832971	701454	141689	133013	154685	252884	232987	24283	787516	705461	911848	655404	743607	696824	555619	61408	92543	91581	116252	903135	980883	111508	111569	730082	870635	944876	498894	626282	382073	370828	505556	572561	523435	555753	417071	139076	112624	923562	980877	388974	410804	341983
CRO_T101358	0	0	0	0	0	0	0	0	0	0	0	0	0	0	0	0	0	0	0	0	0	0	0	0	0	0	0	0	0	0	0	0	0	0	0	0	0	0	0	0	0	0	0	0	0	0	0	0	0
CRO_T101359	0	0.681771	0	0	0	0	0	0.314025	0	161273	194164	212275	174988	181086	173081	1.11E-08	0.617813	0	0.785221	0.900424	0.717614	0.989442	0	0.786271	394205	379601	322794	954549	240278	274494	173872	262013	383482	181414	146866	119152	155736	263071	115074	235072	300593	273846	132651	330104	267098	279523	536761	198899	0.475823
CRO_T101360	826181	84427	640859	100081	20595	216146	258902	106605	925296	462632	44549	437811	416527	388949	375756	218083	213494	172386	223079	209049	213883	189728	213683	223136	134712	143074	147951	71188	730551	712265	118765	130653	121.99	450592	409792	379525	388123	404663	342747	402073	422489	400396	372372	305847	260213	32048	454136	335743	323103
CRO_T101361	270647	115901	298865	206684	78977	186375	227105	0.660246	0.911923	468651	366137	525957	27163	283566	243173	0.221327	0.239977	0.842804	0.730792	0.451458	0.541463	0.377872	10899	0.984558	813024	832098	94749	321359	496473	433691	686392	738944	545937	261996	182991	21684	86765	303198	289339	186161	867776	256508	33807	0.752027	2852	299339	54413	983743	117723
CRO_T101362	199871	0.670139	215685	0.417365	0.271582	0	0.701376	0.281456	106609	0.42054	0.40922	0	0.391767	0	0	0.5074	0	528802	0	0.296931	0	0.575361	0	0	0	0	0	0	0.620073	0	0	0	0	0	0	0	0	0	0	0	0	137605	0.47843	241871	106919	122231	0	0.506828	0
CRO_T101364	333823	504941	104877	158402	0.82451	0.896721	0.433595	592991	566367	0.0774538	0.037924	0	0.146142	0	0.036309	0.329943	0.306218	0.604749	0.219505	0.108661	0.323725	0.321692	0.929726	0.498278	56985	381637	565406	919759	105106	139101	319108	451665	466229	814076	823913	955639	154104	111519	107909	570865	356801	966009	0.317283	0.72803	0.455822	0.409925	287654	224515	340217
CRO_T101365	181013	263119	386122	122688	137741	135241	278483	11638	181412	0.293937	0.228761	0.291205	0.46902	0.326819	0.41054	0.0373717	0.0803952	0.121817	0.0176197	0.0657339	0	0.042446	0	0	578904	568922	608801	436532	720555	68564	327028	400804	374866	290497	320066	24674	290964	284899	263264	15399	0.745094	329393	0.891029	0.61921	0.403235	0.276176	220428	145706	839954
CRO_T101366	0	0	0	0	0	0	0	0	0	0	0	0	0	0	0	0	0	0	0	0	0	0	0	0	0.656116	0	0	0	0	0	0	0	0	0	0	0	0	0	0	0	0	0	0	0	0	0	0	0	0
CRO_T101368	0	0	0.186138	0.144505	0	0	0	0	0	0	0	0	0	0	0	0	0.338427	0	0	0	0	0	0	0	0	0	0	0	0	0	0	0	0	0	0	0	0	0	0	0	0	0	0	0	0	0	0	0	0
CRO_T101369	0	0	0	0	0	0	0	0	0	0	0	0	0	0	0	0	0.342534	0	0.224732	0	0	0	0	0	0	0	0	0	0	0	0	0	0	0	0	0	0	0	0	0	0	0	0.310046	0	0.369165	0	0	0	0.151142
CRO_T101371	0	0	0	0	0	0	0	0	0	13625	104193	0.55018	0.515217	0.334354	0.739939	111094	102169	0	16611	0.420851	177268	0.48393	0.989463	0.708886	0	0.172113	0.313596	109447	0.326551	0	0.343512	0	0	0	0	0	0	0.260694	0	0	0.246572	0	0.313322	223253	243538	141132	215669	125215	0.925628
CRO_T101372	474139	41143	652242	244219	444157	479763	422509	427573	338283	623849	503599	590749	751432	710534	702275	170966	151602	168671	146564	152357	136484	120267	125342	132808	817487	766837	813299	113908	111514	115303	101359	827478	823013	133626	132001	131531	987363	130292	125843	132448	172985	146.62	106.76	107525	811463	101468	649753	715743	760788
CRO_T101374	600152	51092	349832	487528	492706	41776	577626	557051	642507	893062	894242	921974	760278	716868	730828	627252	628911	612017	571346	649838	641761	615546	674087	814324	815833	718023	706386	141598	197803	18186	584532	625894	537464	151854	116925	91668	965563	129274	117814	117819	694164	138026	648339	470843	364178	57624	567282	595799	945322
CRO_T101376	236273	345822	226931	264093	913507	939954	629885	165536	251787	192987	182891	185766	270001	287681	292595	290679	282652	247486	277134	364704	326808	364094	363856	325276	110484	111567	150316	222077	24687	218556	151477	105697	127379	358399	337782	200609	879061	366719	379936	328492	178228	394378	233413	617923	515811	517436	570466	500884	524917
CRO_T101377	630549	834766	402051	452105	189978	189418	181949	537399	546784	67144	653718	710794	71042	702329	675084	763183	777121	433567	617324	742844	682164	690897	668843	66711	756671	731419	747461	703474	753663	730936	713907	727964	791861	800781	788346	638703	734581	763936	746599	782575	741152	740472	730326	775003	580532	592455	792657	686065	761386
CRO_T101378	0	0.209332	0	0.528408	0.172776	0	0	0	0	0.249387	0	0	0	0	0	0	0	0	0	0	0	0	0.960538	0.35676	0	0	0	0	0	0	0	0	0	0	0	0	0	0	0	0.62432	0	0	0	0	0	0	0	0	0
CRO_T101379	0	0	0	0	0	0	0	0	0	0.126923	0.164584	0.179991	0.0424937	0.171503	0.167661	0.0735162	0.261556	0	0.244553	0.106905	0.226968	0	0.0502901	0.0456373	0	0	0	0	0	0	0	0	0	0	0	0	0	0	0	0	0	0	0	0	0	0	0	0.0981332	0
CRO_T101380	219765	219477	299492	253437	161251	162516	129292	173361	213949	154135	168337	131226	162182	184526	207867	862783	877497	215345	997409	850432	94.03	987165	100809	113887	171175	166613	143586	139346	166729	135721	162614	154293	165456	131504	119424	137377	166148	152912	129361	123305	151.02	129393	165748	157881	167.68	153218	143709	129848	150261
CRO_T101381	645406	556846	767269	150441	312899	68326	182766	313053	145112	332866	529499	235861	111925	794627	928931	76919	794302	229278	84642	515288	873054	753851	538333	83733	845729	101673	605841	104316	402647	509108	702281	359758	666056	165137	105752	15037	10022	151156	196043	149905	935845	14772	16066	288955	248475	125573	279807	342532	469999
CRO_T101382	175521	175175	209654	113107	858907	121735	473674	124782	156131	185454	193276	212445	542765	55307	535083	28555	271677	25.87	256841	274515	271278	254375	261441	297997	244656	217716	243327	22385	229266	25725	215219	248197	259454	418161	413585	422983	387565	49.86	55.57	566926	301695	575876	351586	16261	132497	145519	239186	249666	187647
CRO_T101383	188336	225323	218622	129523	0.705799	157205	0.761251	221487	519724	130393	160643	225095	421965	228063	331566	149117	227599	495769	195042	272858	137251	184982	199952	254618	0.219206	0.796188	0.404391	173163	159847	256596	0.641688	469069	28735	37659	333442	363081	116422	353277	978071	773895	276798	15138	136528	0.193613	0.175542	0.236309	0.512334	0.659755	0.847399
CRO_T101384	0.512643	0.351281	0.55718	0.706253	0.183643	0.251925	0.201051	0.197845	0.319629	0.559234	11615	0.725903	0.721062	120318	0.943227	139344	234514	219295	262454	287392	313944	421418	451651	425683	0.364252	0.282822	0.716887	0.857548	0.767271	133032	0.273565	0.574323	0.435333	0.197006	120563	0.629371	143468	0.413576	0.498491	0.481639	238563	0.5083	0.170463	0.585652	0.523923	0.982337	0.631788	0.259673	0.455519
CRO_T101385	393984	137098	120974	219624	255685	296491	226194	311215	343174	787892	942246	646078	502534	16088	143017	0	0.345176	0	0.164471	0.192297	0.31337	0.364475	0	0	0	164585	0	339376	237546	187131	0.895612	140534	133185	452178	674491	0.879128	0	68732	655373	54965	0.518737	492386	24206	333449	540877	33152	0.665921	187394	187761
CRO_T101386	0	0	0	0	0	0	0	0	0	0	0	0	0	0	0	0	0	0	0	0	0	0	0	0	0	0	0	0	0	0	0	0	0	0	0	0	0	0	0	0	0	0	0	0	0	0	0	0.308334	0
CRO_T101387	0	0	0	0	0	0	0	0	0	0	0	0	0	0.0394169	0	0	0.0554166	0	0.0237623	0	0	0.119342	0.0484457	0	0	0	0	0	0	0.0627277	0	0	0	0	0	0	0	0	0	0	0	0	0	0.09307	0.0512442	0	0	0	0
CRO_T101389	0.325346	0	0.344503	0.26872	0.550034	0	0.0549091	116326	0.306848	292876	346.38	304866	306983	237994	264279	868263	105032	648177	656748	463453	289013	696653	100419	845808	987565	777896	121617	276066	17822	263169	402147	411782	635716	197845	388546	335141	352148	922499	135019	140864	442222	20147	844773	972576	128.83	139865	993533	115099	0.984309
CRO_T101390	393331	443726	263281	425048	241298	283573	344376	294982	339607	169933	196091	191187	275082	250634	265278	104533	124956	136904	153536	133916	12.15	124428	179018	130319	346776	39908	29869	33665	325437	29995	408999	343969	399009	222363	249496	128034	168308	202994	18467	200663	108542	205534	110472	149032	137018	167819	217008	161023	15605
CRO_T101391	0	0	0	0	0	0	0	0	0	0	0	0	0	0	0	0	0	0	0	0	0	0	0	0	0	0	0	0	0	0	0	0	0	0	0	0	0	0	0	0	0	0	0	0	0	0	0	0	0
CRO_T101392	40947	348179	575634	397423	552625	478739	373948	442107	352209	329267	317285	312371	387994	429857	39.09	935449	971659	756788	978985	121999	954169	104773	102416	107818	102.36	103234	112816	991778	956107	983776	941872	925578	940123	810113	892061	753595	750353	973662	960573	754761	585395	887136	690038	696304	606338	558189	42075	450461	332896
CRO_T101395	297812	274404	256304	169387	216247	193343	168487	255871	253452	800999	862991	81467	74451	705937	717074	540279	569882	422786	50949	55783	501677	648478	633074	66371	483295	540093	581809	568728	554638	591176	483646	47.37	485321	511912	525142	532275	524576	518765	489965	485115	543091	503961	710614	444812	420992	403081	495112	57882	463378
CRO_T101396	333252	288508	328132	271036	303718	313023	158594	262703	278657	485846	504164	476.07	463573	489941	524389	534232	591887	379436	536192	457473	569686	579526	497443	520282	505587	524.74	549005	593938	564742	577245	438119	445066	436533	554123	582475	567969	581593	547.29	535604	536401	812306	542651	551651	918102	1241.8	1293.68	492747	545451	432336
CRO_T101398	0	0	0	0	0	0	0	0	0	0	0	0	0	0	0	0	0	0	0	0	0	0	0	0	0	0	0	0	0	0	0	0	0	0	0	0	0	0	0	0	0	0	0	0	0	0	0	0	0
CRO_T101399	0.239789	0.054828	0.444678	0.447851	0.119229	0.575087	0.103932	119405	0.375745	253768	130394	13905	0.895861	0.564722	0.644063	0.44542	0.237636	101976	0.242606	0.550217	0.502725	0.165719	0.913821	0.713672	0.619976	0.785385	166693	107076	121466	133101	0.196972	0.753901	0.320746	0.861921	15812	274009	230631	111054	0.822206	187997	372611	15381	133929	0.206246	0.150563	0.256041	0.228888	0	0
CRO_T101400	201689	152173	181202	152615	446193	394627	398922	158003	160438	485993	606674	459649	25458	26885	286192	32536	477429	504333	56539	609077	582009	78.51	62264	607292	430054	416121	371355	440405	36.24	356186	275511	27.09	339884	404735	412238	719275	731249	427858	477327	395833	389147	369944	549337	269661	657285	547949	478729	501612	217638
CRO_T101401	113332	120889	224607	739658	241266	252503	803563	116252	102405	138966	132079	134645	139532	127.46	120901	248111	205601	144868	145632	126075	155428	128591	111832	119.53	256982	236181	25622	264253	177164	267811	213514	268406	253675	189033	241637	356222	640335	267793	278385	197128	364882	319421	145.01	718769	325294	312071	408363	497572	17975
CRO_T101402	377522	42234	457977	272934	263466	266876	236039	333039	335541	868203	943537	905513	725398	679858	692697	674551	599668	533162	641565	614559	52151	540656	657531	646058	46546	428033	435503	444363	430622	433465	457825	455703	522967	409622	345884	407871	366507	381147	34794	356514	486791	391858	859937	427486	35.51	458817	470855	555876	591854
CRO_T101403	508717	365633	972704	367136	508087	513911	269657	642392	110845	0.47492	0	0	0	0	0	325143	292559	235868	233404	326613	251287	456138	36548	435639	0	0	0	0	0	0	0	0	0	0	0	0	0	0	0	0	0	0	135074	546294	0.603725	621163	180739	286183	548366
CRO_T101404	17449	0	0.178329	0	0	0.658575	0.275611	201172	197482	74524	102541	705648	145806	0.448609	234631	260681	256308	111772	22364	415115	323459	568301	520909	439679	925787	6686	960176	377862	166865	565107	242204	485329	391206	477578	191939	288153	288448	49665	225562	437849	224881	451141	244769	11145	202405	788288	565551	500873	508817
CRO_T101405	934098	785675	884646	508756	11776	135097	13957	870005	11687	424647	470741	442813	412336	448515	436126	662049	370593	398534	628727	320445	579497	255744	205177	406305	293311	231887	281095	766558	649517	655216	146947	164585	148552	60.07	646788	228777	188557	508544	599265	622637	435293	561788	782387	820944	50041	510597	200805	298803	254691
CRO_T101408	346539	411597	163428	0.527617	0.774868	0	0	247019	290279	327631	120313	337289	655076	245387	325485	269411	272025	184198	112613	175954	131026	268361	30427	246201	0	400037	665207	102915	43763	279465	348723	111099	261863	527045	413088	713201	984105	142289	851247	0.987664	0	0	445059	383721	635446	325502	437214	413756	222627
CRO_T101409	0.832457	222017	110344	123289	106853	0.650046	0.790316	0.982171	190667	435823	468163	553329	49663	429632	43254	148249	108871	997112	870645	918213	570389	154614	138659	129854	354886	342138	359067	400814	211675	391435	0.592645	379373	1929	441965	459261	818737	876356	301852	391469	610883	417402	605901	486789	101217	743395	727403	406696	387183	334763
CRO_T101410	261754	281405	200025	349043	172674	181263	286895	244399	200693	235272	239702	274249	759093	769693	815877	136244	155933	17.44	348742	191045	243482	130157	175547	183478	235249	243381	194759	126606	133.81	127346	226715	230845	230888	915928	874532	402026	399238	101152	835716	929164	43.52	839525	326054	11995	123321	115317	116848	604701	225478
CRO_T101411	507922	407109	345592	368382	123314	0.68602	0.688279	438892	313594	544648	583645	57051	704839	650397	587265	150522	156038	165452	810826	856859	76462	136955	161534	150324	422822	41214	482197	576248	693533	522521	344956	188534	268115	497497	870437	642235	118245	477642	485777	626933	290254	548377	651125	127112	890506	147907	480064	647035	476757
CRO_T101412	163996	131445	203186	98152	137018	154583	159931	137204	138525	132811	119036	132389	228.92	231245	218.21	131214	137353	137041	190166	156.69	188133	145362	159343	182396	102438	986507	947208	189292	248224	246588	161665	197388	172876	426.23	378524	294515	178125	466009	479611	439147	380805	517609	226293	731284	582224	793826	182.68	180872	320621
CRO_T101413	191784	172126	163689	164424	182835	126275	157103	177416	179201	601795	684873	61837	41651	467367	483268	176261	185249	178041	195583	193637	206406	161366	168346	223276	333796	433065	354388	413748	403619	40.47	359762	298375	340149	353473	359965	335807	312431	32424	379744	348779	288544	366779	463485	39876	385861	526946	244011	306253	208338
CRO_T101414	147521	147603	101107	760215	999082	100023	755038	116076	115767	548434	526984	552303	481373	449272	410788	471647	43542	347672	456304	553206	469014	437114	443773	435419	316169	289431	303442	320656	275361	324964	199287	23296	235222	296679	311168	311718	314675	243308	258391	277191	396971	28072	368029	550346	472136	53121	245181	307467	273886
CRO_T101415	0.630161	0.0493151	0.365516	0.327689	0.179883	0.647984	0.139881	0.135457	0.0660947	0.178808	0.32059	0.195911	0.111565	0	0	214767	341581	47045	24658	477181	383195	527731	601513	402546	0.187311	0	0	0	0	0	0	0.224315	0.140437	0.329356	0	0.319764	0.39575	0	0	0	0.170491	0.452584	0.51416	154446	0.80955	112007	0.169704	0.405773	0.325383
CRO_T101417	467888	343977	228541	0.989451	0.823584	133318	0.0223942	122901	335716	317406	168305	15725	14649	0.47356	206827	820873	77885	167583	906174	986646	129096	14.79	143089	123849	366037	0.340068	260392	14785	203926	202828	298799	169162	135303	0.241109	0.245988	333859	263607	0.756138	0.498944	153371	12408	415185	161984	320942	186548	153041	22165	393372	130613
CRO_T101418	0	0	0	0	0	0	0	0	0	0.373419	0.180806	0.276769	0.174143	0.468089	0.0868381	0	0	0	0	0	0	0.131203	0.102022	0.185945	0	0	0	0	0	0	0	0	0	0	0	0.301435	0	0	0.135594	119038	0	0.459258	0	0	0.122608	0.253301	0	0	0
CRO_T101419	0	0	0	0	0	0	0	0	0	0.130114	0.125484	0	0.121963	0	0	0	0	0	0.0833109	0	0	0	0.341556	0	0	0	0	0	0	0	0	0	0	0	0	0	0	0	0	0	0	0	0.193994	0	0	0	0	0	0
CRO_T101421	0	0	0	0	0	0	0	0	0	0	0	0	0	0	0	0	0	0	0	0	0	0	0	0	0	0	0	0	0	0	0	0	0	0	0	0	0	0	0	0	0	0	0	0	0	0	0	0.596341	241656
CRO_T101422	0	0	0	0	0	0	0	0	0	0	0	0	0	0	0	0	0	0	0	0	0	0	0	0	0	0	0	0	0	0	0	0	0	0	0	0	0	0	0	0	0	0	0	0	0.284646	0	0.249813	0	0
CRO_T101423	215689	182871	205343	0.352083	143404	193015	0.998656	120796	204927	0.687799	0.797368	0.604036	30566	305279	255737	342624	329671	28.79	269676	256678	235998	215187	253338	284879	113644	100122	133324	911829	676777	84165	116632	167076	143362	681511	626896	227329	203325	167007	200283	79091	132967	465925	340952	109137	436988	43969	494403	439482	235969
CRO_T101424	0	0	0	0	0	0	0	168873	0.266523	0	0	0	0	0	0	0	0	0	0	0	0	0	0.448242	0	0	0	0	0	0	0	0	0	0	0	0	0	0	0	0	0	0	0	0	0	0	0	0	0	0
CRO_T101427	170483	137918	11657	109962	0.376976	0.940861	0.924151	116933	143938	188203	174108	169798	128082	137256	132688	871677	12095	214708	110411	104509	980343	112758	108085	143326	125918	966797	107749	113525	924868	944162	800906	987517	948213	139822	138531	121833	102975	132721	123184	113917	120941	119196	175719	343161	415749	323732	852228	821636	599195
CRO_T101428	655496	498279	431369	524306	413995	307776	450562	859918	653497	149343	123694	163887	818664	85684	56868	581117	911727	359811	74375	635535	434089	444973	707808	790323	184846	175848	187024	289526	271694	673456	178363	484346	347877	794896	317554	217811	291707	0.362068	0.984085	143467	471769	368523	562329	121962	90518	192463	232874	146724	339658
CRO_T101429	576672	638139	538899	49357	455505	423691	213825	67987	678729	123505	140792	121309	434012	371717	48783	580245	535128	622861	623915	636084	630255	439798	538116	626135	373134	431566	574916	643265	531183	540626	40832	4011	479957	629254	649787	662838	525018	424528	599828	516809	52998	612389	105885	164912	168219	230741	765588	847238	722287
CRO_T101430	0	0	0	0	0	0	0	0	0	0	0	0	0	0	0	0	0	0	0	0	0	0	0	0	0	0	0	0	0	0	0	0	0	0	0	0	0	0	0	0	0	0	0	0	0	0	0	0	0
CRO_T101431	158184	161194	831522	161304	962606	768558	120145	141646	110935	110569	964849	116449	664605	688715	760238	147509	246688	140988	150281	195205	156511	193548	189423	174701	138775	129568	142176	455926	488459	469764	122813	11.13	126963	657323	602562	394902	713631	83.54	938984	524305	297955	808392	214009	0.243686	0.68327	0.103762	26383	194555	11303
CRO_T101432	206805	227231	140152	196241	81679	845769	718114	17915	210773	200435	195342	218838	235754	229252	220831	219816	243721	17114	173688	181692	15966	159432	182219	166136	232688	209673	237613	235702	204357	207318	269226	274185	220325	218874	238743	205897	157402	198879	185691	227928	223898	211295	250456	359421	304486	356381	242508	24967	258095
CRO_T101433	341362	771016	0.736448	201533	0.721653	0.415534	0.861426	309543	635859	0.269474	0.218435	0.313881	0.76177	0.682205	0.667888	0.486246	116825	0.716183	0.560555	0.533823	0.74229	0.552469	0.623253	0.564522	0.517093	0.842653	0.297341	158734	199983	246904	0.421325	0.478139	106415	212274	196596	274166	213438	379433	136452	213241	0.692156	242354	0.454557	600692	442904	561609	33417	261654	410455
CRO_T101434	0	0	0	0	0	0	0	0	0	0	0	0	0	0	0	0	0	0	0	0	0	0	0	0	0	0	0	0	0	0	0	0	0	0	0	0	0	0	0	0	0	0	0	0.124895	0.139201	0.156654	0	0	0.11342
CRO_T101435	0	0	0	0	0	0	0	0	0	0	0	0	0	0	0	0	0	0	0	0	0	0	0	0	0	0	0	0	0	0	0	0	0	0	0	0	0	0	0	0	0	0	0.23838	0	0	0	0	0	0
CRO_T101436	0	0	0	0	0	0	0	0	0	0	0	0	0	0	0	0	0	0	0	0	0	0	0	0	0	0	0	0	0	0	0	0	0	0	0	0	0	0	0	0	0	0	0	0	0	0	0	0	0
CRO_T101437	140346	170343	932827	811158	108633	107943	172327	12061	894451	218731	213453	237498	336822	30087	273733	135771	148138	143779	178357	185539	202145	16872	166719	205285	201231	181174	17376	270131	312772	308633	160553	19255	16383	400307	444814	448706	429272	387281	39639	318761	30624	399129	294547	238624	202687	255099	162046	173988	195893
CRO_T101439	0	0	0	0	0	0	0	0	0	0	0	0	0	0	0	0	0	0	0	0	0	0	0.346449	0	0	0	0	0	0	0	0	0	0	0	0	0	0	0	0	0	0	0	0	0	0	0	0	0	0
CRO_T101440	0	0	0	0	0	0	0	0	0	0.187896	0.369386	0.192882	0.117558	0	0.115617	0	0.0947409	0	0.07901	0	0	0.0910872	0.137235	0.0659095	0	0	0	0	0	0	0	0	0	0.0956102	0.194365	0	0	0.40013	0	0.112444	0	0.30891	0	0.455158	0	0.235301	0	0	0.0879346
CRO_T101441	110632	128167	671106	164752	61591	686639	680355	850739	114062	366317	375231	360308	280247	309763	328024	459168	467679	251645	989352	412814	835442	318857	383179	342524	544584	451687	344612	260474	309187	278861	651812	637145	614638	218476	178588	295881	391075	266264	211714	180639	236553	215421	241918	678357	812921	988496	130419	721043	703466
CRO_T101442	413176	320629	185787	458862	0.766441	0.618207	154812	307843	242627	0	0	0.0876662	0.164493	0.221057	0.160469	0.653454	0.293478	0.730294	0.206482	0.636053	0.742301	0.369096	0.383061	0.34829	0.648155	0.876276	0.359801	30892	616952	430016	109767	0.695762	11756	312441	340848	254615	473579	432322	423284	233895	126275	373799	0.299303	11256	0.676142	0.7687	168213	174437	170453
CRO_T101443	0	0	0	0	0	0	0	0	0	0	0	0	0.0919627	0	0	0.858464	0	0	0.303255	0.15697	0	0.152858	0.306008	0.203584	0	0	0	0	0	0	0	0	0	0	0	0	0	0	0	0	0	0	0	0	0	0	0	0	0
CRO_T101445	0	0	0	0	0	0	0	0	0	0	0	0	0	0	0	0	0	0	0	0	0	0	0	0	0	0	0	0	0	0	0	0	0	0	0	0	0	0	0	0	0	0	0	0	0	0	0	0	0
CRO_T101446	0	0	0	0	0	0	0	0	0	0	0	0	0	0	0	0	0	0	0	0	0	0	0	0	0	0	0	0	0	0	0	0	0	0	0.288925	0	0	0	0	0	0	0.156729	0	0.266477	0.336992	0.15956	0.163985	0	0
CRO_T101449	0	0	0	0	0	0	0	0	0	0	0	0	0	0	0	0	0	0	0	0	0	0	0	0	0	0	0	0	0	0	0	0	0	0	0	0	0	0	0	0	0	0	0	0	0.355493	0	0	0	0
CRO_T101450	152572	162495	139751	12.68	911247	851907	598904	149789	138437	30544	289587	28836	258505	247893	265992	197909	178628	142075	175088	189046	174329	171231	18539	194016	16872	186841	178511	201937	194363	213129	162138	142314	164708	232613	19778	225988	215078	223867	189445	207496	176834	227823	290857	537609	435195	459399	266813	251549	311165
CRO_T101451	148132	170374	146.97	456251	55435	241191	380549	876081	81786	17241	235867	194118	762514	794312	695294	872751	920576	116898	80931	901076	620392	125904	156928	90927	849104	679256	92399	117783	991701	951273	304002	230009	256344	983244	883916	115202	992828	100835	983849	104.39	176112	857829	180093	145758	977977	116063	604636	563402	114427
CRO_T101452	220755	162207	219854	166974	238744	192279	0.698006	0.978058	106647	510886	515634	517398	311586	280173	199625	115782	0.694376	349764	0.974254	15433	13893	20351	118818	13906	446816	349461	34412	539726	342405	377546	118091	248527	198615	253533	303034	320133	334918	306989	263753	330268	351239	298067	942508	186059	172315	240124	197093	0.743265	102779
CRO_T101453	0	0	0	0	0	0	0.40826	0	0	0	0	0	0	0.514161	0	0	0	0	0	0	0	0	0	0	0	0	0	0	0	0	0	0	0	0	0	247646	0	0	0	0	0	0	107676	0	0	0	0	0	0
CRO_T101454	496868	110515	492884	451341	164387	13057	123798	598858	550725	365763	32396	32157	549379	488463	491686	647454	730924	513076	667587	77274	711452	628916	805723	60867	309754	346472	488085	432881	36587	361624	338546	353647	302504	358027	389699	52668	665463	480695	354433	369812	696165	39272	532217	27319	16308	203897	132195	126206	17098
CRO_T101455	466536	486969	503022	238309	411031	415526	477271	236356	246052	803212	712426	833334	821404	730638	70503	106288	975547	792267	120727	152228	146618	110.17	110.24	120862	59936	592218	616741	82811	766797	775887	498657	604433	548772	847621	822965	976665	907972	826261	815074	830534	128421	879124	105128	221043	180108	209353	970408	912461	764033
CRO_T101457	0	0	0	0	0	0.366612	0.264193	0.213539	220565	0.304369	0.296176	0	0	0	0.277448	0	0	0	0	0	0	0	0	0	248309	0.934312	149862	230572	471221	47304	0	0	0	198109	215136	273278	374925	324475	247601	153199	11746	215121	0.692534	0	0	0.442326	308888	0	0.31949
CRO_T101459	461865	428072	377741	664404	175689	178.32	217686	123629	926116	620794	637848	586568	692947	649742	604377	152696	168554	126065	383419	256695	26223	21262	294459	227747	117415	112042	108393	568856	559377	573547	117.86	110946	976653	198862	205778	212024	207157	160892	18414	179949	162192	193396	436854	367248	577841	553019	456556	436379	169408
CRO_T101460	261722	266654	279848	245954	18884	180681	17835	240802	215623	400725	399687	38.7	353288	334457	321439	349719	351422	310613	344323	377035	337225	365016	366486	405337	324582	329125	35863	36466	34948	35573	295828	271508	289637	323895	314368	311772	340563	339049	336618	344994	389512	289376	365598	476197	475871	484112	278648	276881	291701
CRO_T101461	218384	297072	131.48	277344	977271	950143	555746	201591	235837	279879	242253	285744	64292	654038	729895	514543	477953	520911	655341	592363	54939	475808	553844	54191	882227	818297	732439	840633	752417	799665	819473	74299	986035	603574	702524	700452	791329	69768	575112	620839	81938	546143	444822	105499	147311	108104	177734	153906	125275
CRO_T101462	179559	268547	144377	18836	111631	0.628597	165329	16866	294892	152517	154949	207181	149314	135935	0.64172	0.327692	0.401174	197164	0.406183	0.504654	0.368387	0.318236	0.403866	0.367918	0.896722	120687	283186	0.550334	0.526271	0.548529	0.126653	0.926734	0.662109	131733	0.643376	0.127828	129381	0.375079	136381	0.864481	0.298935	0.829899	0.165648	0.173717	0.568551	0.640283	0.0943473	0.267448	0.077843
CRO_T101463	178315	20394	165689	163216	917395	864185	801899	21318	204449	241854	241622	243626	220923	213036	203717	271999	254046	18331	249592	266506	250106	238893	263201	243348	204989	225525	229312	207852	214782	219659	190182	194961	199513	224209	231039	227764	204706	210833	203493	213375	224223	210066	270634	524836	489927	463079	26762	274334	258397
CRO_T101464	0	0	0	0.752533	0.242853	0	0	0.253176	0.239193	16743	397416	289362	0	0	0.438182	0.722332	0	0.945118	0.334717	0	0	0.505854	0	0.359218	0	0	0	0	0	0	0	0	0	0	0	0	0	0	0	0	0	120982	0.851696	0	0	0	0	0	0
CRO_T101465	254545	172405	519541	14282	592709	787785	207284	149884	141149	20138	240217	23522	249004	248457	245593	352506	380042	668623	306811	31296	280648	381323	381204	36643	184172	186329	181861	198144	194277	201427	266793	249901	241609	328543	281174	202066	241738	371789	426304	359718	250369	374663	335769	367809	34612	335869	272048	349225	246525
CRO_T101466	666541	842552	885173	752261	341142	285479	260406	583068	740808	829645	842732	840826	916735	898171	936566	538806	540894	562572	607948	589876	573936	498773	581121	537997	824126	765961	82575	708717	782158	800843	835349	785329	788896	667755	808965	947362	904162	755903	680881	69193	128.54	708315	634641	133325	100832	122951	777951	696228	957683
CRO_T101467	38507	350207	128941	240367	122702	774116	995165	347984	260557	428915	370878	331053	832057	938465	896353	848294	817179	960206	812655	933129	893168	824473	789188	128039	145707	12761	137581	224525	340951	346185	100297	975664	122581	54.49	546005	460862	533328	616781	664102	508436	93073	670633	616086	210106	182906	204282	220905	22474	167409
CRO_T101469	0	0	0	0	0	0	0	0	0	0.0787034	0	0	0	0	0	0	0	0	0	0	0	0	0	0	0	0	0	0	0	0	0	0	0	0	0	0	0	0	0	0	0	0	0	0	0.19258	0	0	0	0
CRO_T101471	0	0	0	0	0	0	0	0	0	0.077375	0	0	0	0	0	0	0	0	0	0	0	0	0	0	0	0	0	0	0	0	0	0	0	0	0	0	0	0	0	0	0	0	0	0.081501	0	0.101601	0	0	0
CRO_T101472	407741	413819	348755	303606	256752	239196	16422	367265	367522	655757	711641	657799	560688	544646	587641	163155	160509	945625	130902	134568	132372	155028	155794	152715	488248	505712	595268	517173	517412	529966	485088	459379	530203	666008	745994	520703	456933	787696	815841	804893	566635	756297	863061	117616	154619	126.88	738123	820397	617214
CRO_T101473	709671	634017	436189	470071	395097	450975	530344	535224	489124	928121	981711	868819	663698	663316	616834	483071	457433	690878	374782	398346	445429	244817	346746	402619	500967	575349	504407	701354	679639	678178	305361	257674	327753	678949	571462	358939	336302	648481	332046	592618	290111	453071	118091	733135	767078	102453	43964	470505	258127
CRO_T101474	0	0	0	0	0	0	0	0	0	0	0	0.0510462	0	0	0.0909549	0	0	0	0	0	0	0	0	0	0	0	0	0	0	0	0	0	0	0	0.080735	0.419721	0	0	0	0	0	0	0	0	0	0	0	0	0.0964327
CRO_T101476	0	0	0	0	0	0	0	0	0	0	0	0	0	0	0	0	0	0	0	0	0	0	0	0	0	0	0	0	0	0	0	0	0	0	0	0	0	0	0	0	0	0	0	0	0	0	0	0	0
CRO_T101477	390835	494762	164323	421443	12909	125857	305263	271917	320489	385598	383651	446556	231217	193799	248127	639067	631854	365162	528022	102012	828958	856662	112317	629404	125701	138615	917283	135925	198255	160039	19934	206554	216688	40119	396242	251928	289395	300302	370214	307187	516385	313564	129445	188158	180407	173178	331075	196178	165394
CRO_T101479	0	0	0	0	0	0	0	0	0	0	0	0	0	0	0	0	0	0	0	0	0	0	0	0	0	0	0	0	0	0	0	0	0	0	0	0	0	0	0	0	0	0	0	0	0	0	0	0	0
CRO_T101480	0	0	0	0	0	0	0	0	0	0	0	0	0	0	0	0	0	0	0	0	0	0	0	0	0	0	0	0	0	0	0	0	0	0	0	0	0	0	0	0	0	0	0	0	0	0	0	0	0
CRO_T101481	390473	45007	127891	210722	828324	103914	737365	35.85	30874	338674	319458	357513	319273	301842	287927	547488	510607	447615	415444	528132	444062	417551	421111	470963	369164	374305	354771	370881	375654	376766	296583	309861	309284	353798	339657	181811	206018	335537	398398	326367	169052	34223	411838	187176	248083	218477	348401	329617	176274
CRO_T101483	548717	509479	522972	47.79	368265	365031	276179	642801	640493	970995	923289	956153	672301	631728	673817	443461	464511	399903	465726	457555	428045	416309	440341	485391	105169	993989	106299	670353	618322	609895	797985	87611	773377	480775	513179	393831	442362	493654	447868	477635	397474	493358	608534	374432	344962	353964	544996	461151	344776
CRO_T101484	376512	324856	309346	260233	450114	425188	33168	250716	308643	995071	102944	945134	55455	584495	626716	394568	401362	398877	376004	46382	456686	47834	41505	447559	425753	400266	463855	523961	511912	507262	27148	30887	271325	549962	562735	54032	52.86	497064	521221	486962	417578	523984	920202	112655	102216	130107	433537	441354	545758
CRO_T101485	0	0	0	0	0	0	0	0	0	0	0	0	0	0	0	0	0	0	0	0	0	0	0	0	0	0	0	0	0	0	0	0	0	0	0	0	0	0	0	0	0	0	0	0	0	0	0	0	0
CRO_T101486	203997	160097	23298	784362	132171	192893	652474	135213	147402	169721	158264	175.59	97222	912042	854928	26371	185894	53048	253215	162397	175048	19197	210732	28714	169958	132508	167056	145365	193677	19506	166496	150076	126423	222085	166734	139892	83464	131486	124538	230411	279159	131598	766061	135269	134785	136505	268753	475237	181802
CRO_T101487	611082	260654	909698	34518	519477	3.99	205405	506367	847018	150711	163109	212454	759157	813825	467508	0.769644	0.555217	11.96	0.242331	0.297133	0.996699	0	0.914884	0.837177	108011	0.340155	291855	0	131268	0.62448	137826	0.868425	184495	0	209273	214879	326974	105592	128645	0.68733	253233	0.726362	103458	0.925566	103174	0.864906	182521	534904	38497
CRO_T101488	172703	160417	144324	94304	117909	122728	808266	133402	123249	395143	414636	404314	35.43	340282	316167	490643	463858	35822	434491	498349	439257	458574	438557	498531	288989	280969	308069	288738	315755	31082	282462	259428	263548	256215	305521	261351	29.74	261915	256664	234369	264584	254583	468836	486814	535619	547327	333606	400555	335087
CRO_T101489	119978	13.23	533214	852722	183083	152007	265036	12905	111543	526723	358768	510788	707098	66509	596279	549665	618707	101025	835433	987293	968647	457492	827702	818419	148282	155125	162419	233581	285804	28362	108747	103184	108244	333941	311169	193107	161185	290158	271822	275271	158127	304349	104634	155243	15696	173823	137187	797469	961077
CRO_T101490	0	0.10512	0	0.0628188	0	0	0	0.596822	0.158199	0.11125	0.108	0.220094	0	0	0.104034	0	0	0	0	0	0	0	0	0	0	0	0	0	0	0	0	0	0	0	0	0	0	0	0	0	0	0.184211	0	0	0.301124	0	0	0	0
CRO_T101491	733484	617204	362224	379182	242581	195852	328.19	821342	748228	191606	154849	210455	298013	303887	311683	442165	586911	448053	106217	84501	969144	103924	123698	87035	118151	130882	943179	296765	486864	405.35	115611	108667	116888	433294	303106	300187	129372	401004	297598	642897	258703	325841	328305	10356	887694	705621	888769	121433	757126
CRO_T101492	0	0	0	0	0	0	0	0	0	0.226122	0	0	0.400061	0	0	0	0.346051	0	0	0.210936	0.407448	0	0.202517	0.0213801	0	0	0	0	0	0	0	0	0	0	0	0	0	0	0	0	0	0	0	0.922938	0.0140997	0.905638	0.503396	0	0
CRO_T101493	133575	160653	318166	598754	280476	239046	444701	11332	139296	0.99575	0.973232	0.875317	115744	0.647869	114243	0.539528	0.654366	0.475167	102828	0.704426	189303	0.605042	148158	113626	109403	914779	834681	755835	117949	111928	113164	103797	115134	126901	105165	25158	0.961624	323906	0.91775	156954	112455	461191	142282	230032	146474	150971	591865	463966	146179
CRO_T101495	0	0	0	0	0	0	0	0	0	0	0	0	0	0	0	0	0	0	0	0	0	0	0	0	0	0	0	0	0	0	0	0	0	0	0	0	0	0	0	0	0	0	0	0	0	0	0	0	0
CRO_T101496	0	0	0	0	0	0	0	0	0	0.529718	0.51546	0	0	0	0	0	0	0	0	0	0	0	0	0	0	0	0	0	0	148337	0	0	0	0	0	0	0	0	0	0	0	0	0	0	0	0	0	0	0
CRO_T101497	0.378371	0.544068	0.133008	0.176268	0.0878735	0.118893	0.34286	0	0	0	0	0	0	0	0	0	0	0	0	0	0	0	0	0	0	0	0	0	0	0	0	0	0	0	0	0	0	0	0	0	0	0	0	0	0	0	0.0841969	0.0798166	0
CRO_T101498	0	0	0.0980992	0	0.0970294	0	0	0	0	0	0	0	0	0.12011	0	0	0.180551	0	0	0	0	0	0	0	0	0.189673	0	0	0.178844	0.341184	0	0	0	202185	187244	254157	244103	0.765878	140389	0	0	14231	0	0	0	0	0.378817	0	0
CRO_T101499	332885	446651	541547	274566	580124	421673	273338	467984	496275	695598	682276	689095	105531	109987	112525	902476	845964	591024	130176	114203	115103	937444	100187	105403	825587	874097	869173	848282	823132	814967	850311	72631	836521	871909	922822	138651	125.97	113163	999486	936127	109521	928002	924122	244782	279871	251646	108505	113762	115765
CRO_T101500	0	0	0	0	0	0	0	0	0	0	0	0	0	0	0	0	0.266627	0	0	0	0	0	0	0	0	0	0	0	0	0	0	0	0	0	0	0	0	0	0	0	0	0	0	0	0	0	0	0	0
CRO_T101501	0.067871	0.087328	0.015905	0.0504096	0.0157178	0	0	0.155266	0	0	0.0225699	0	0.0651461	0	0	0.172378	0.217197	0.231188	0.107863	0.285081	0.198588	0.229731	0.280759	0.139455	0	0	0.0385556	0	0	0	0	0	0	0	0	0	0	0	0	0	0	0	0	0.0279243	0	0	0	0	0
CRO_T101502	278593	215359	306967	121977	41207	222033	171429	352305	249403	647393	720027	717628	101268	103.94	106947	290195	326159	257444	314129	297584	208.36	366739	387073	297107	262238	308075	305425	182082	142.82	140094	290367	300999	305846	144708	189403	300962	242266	138997	159791	107.2	103178	146471	606192	171215	910502	99.51	119004	182396	517486
CRO_T101503	172017	123824	194264	109598	260892	136373	126561	236579	206172	0	0	0	0	0	0	130454	194141	537856	140922	192672	164493	288809	235976	230101	0	0	0.845015	0	0	0	0	136295	0	0	0	0	279802	0	0	0	0	0	820038	829141	130901	179576	156753	403331	702579
CRO_T101504	14005	137376	114506	933021	91574	945527	808952	117861	111382	244907	252293	264703	209711	18974	198011	237585	216605	211417	237718	265934	23514	220558	244547	259493	24319	267807	254312	230763	211144	211494	208056	230649	222981	192254	187112	159311	199361	161806	160074	180593	141528	163768	21894	405821	504615	491955	200118	21703	175339
CRO_T101505	0	0	0	0	0	0	0	0	0	0	0	0	0	0	0	0	0.128399	0	0	0.154356	0	0	0	0	0	0	0	0	0	0	0	0	0	0	0	0	0	0	0	0	0	0	0	544593	109053	225586	0	0	0
CRO_T101506	195121	145927	365479	102824	691614	724325	575015	869098	455129	764096	730422	807983	552599	520535	454627	334903	27689	264553	316438	255884	273022	281304	272345	333372	155954	159927	182745	857248	609081	800257	117181	134183	123384	375979	435975	469951	512071	319924	454792	459139	69504	433615	442096	605646	425146	514921	27007	311682	144241
CRO_T101507	325039	36.45	354938	331232	192261	206542	219748	454229	459083	415065	43588	428864	408706	421042	443095	346391	318947	28186	387251	357967	37.11	351819	352427	355532	50338	509905	583509	476993	429352	452295	50951	482147	477593	412074	424436	470405	476131	416219	425059	389416	464004	403785	394179	813453	809111	748111	431344	474116	369603
CRO_T101508	648087	400461	231789	605805	258459	305944	189592	774922	673131	684507	761831	725305	39055	428351	378556	10721	887785	107927	970083	579453	320967	802711	539548	111462	192278	164335	199972	671504	486415	58956	152.61	154862	156115	342675	479369	230278	424099	295799	32364	335327	716571	394912	240026	798031	349724	109211	454955	399172	186499
CRO_T101509	153958	142491	108598	106297	969055	963325	101971	928526	114434	162495	157849	149729	168028	154067	176083	160589	15726	151293	143662	151887	158616	152116	170085	136483	78648	8869	115823	151295	129964	130934	797903	762284	771962	113454	12332	199383	158353	11.17	130793	134249	199249	169513	131371	175324	175449	187738	175862	170902	163232
CRO_T101510	0	0	0	0	0	0	0	0	0	0	0	0	0	0	0	0	0	0	0	0	0	0	0	0	0	0	0	0	0	0	0	0	0	0	0	0	0	0	0	0	0	0	0	0	0	0	0	0	0
CRO_T101511	499703	578116	318649	253152	197248	303529	428851	343517	316883	984125	848754	109061	910273	83515	88585	62801	67.44	365262	771788	881621	139094	727659	510664	704047	307126	325554	300863	380071	486501	438456	257536	253516	264096	900001	914078	323894	308968	101225	106803	840584	157259	921095	978903	678702	908979	857319	255.83	244002	113266
CRO_T101513	531447	632649	643703	551231	135269	103714	106523	759529	99265	357165	448291	352166	302074	312737	351.19	325209	333157	427193	298538	310401	304502	476008	349559	340898	157455	147546	136535	218367	152646	172907	198041	159049	173142	240655	316932	153535	135294	148466	271123	185519	136265	196596	176666	118234	211506	145614	966208	135462	811139
CRO_T101514	123132	0.534195	162353	0.680053	11804	926994	414555	145656	0.592585	753087	780011	738855	930846	101926	102078	837268	645524	864288	900937	78703	788462	694215	681144	105662	559664	630367	596612	310092	204581	197485	56817	569127	574076	234904	286663	131177	252773	100609	149289	308252	332639	159839	319849	370465	358163	395404	257036	167352	654976
CRO_T101515	107843	813166	813952	603201	336706	627868	240289	13404	19551	503908	462809	460615	63607	59893	563229	239853	227869	247674	206823	224746	224172	169296	197845	233051	453823	352911	406157	146059	129688	143933	226211	275408	234835	151.28	167262	292797	374111	939549	145782	143418	484002	152225	36582	339907	370401	352345	203304	200168	803684
CRO_T101516	231063	21.47	182912	166489	53.73	107499	352001	194921	387212	729439	668787	605954	823684	798963	749236	373904	319496	308471	262096	275877	289264	273151	293011	329845	104074	973348	133395	249588	188778	217762	389129	455243	379934	216746	242154	846212	139539	125.16	225195	222548	148708	238304	552486	46728	658411	620467	678304	520407	136811
CRO_T101517	218768	151491	135902	112402	147378	0.937214	0.991391	10322	112011	916946	919758	882807	733141	64289	652255	687376	560684	854257	685104	755162	70018	604216	494039	780736	305935	202505	217165	328316	384003	458622	17781	198911	163381	47595	547281	191801	208216	460859	418549	440203	334208	428409	518666	668337	46225	489261	606899	396113	376892
CRO_T101518	279579	27261	190119	230727	186927	115722	119646	177718	199374	371827	369886	259327	275791	24803	3214	0.372597	107067	169962	11866	20367	176485	122754	193641	282645	170147	278624	182942	313781	246026	288073	0.683482	224018	221757	126952	0.785122	622419	528876	0.695277	113502	242096	105962	326502	245855	0.278346	0.309276	0.435397	0.339792	0.855788	113052
CRO_T101520	0.86575	0.238807	368778	0.397242	127765	230108	0.783658	250724	0.503859	903988	109.19	798121	364416	391051	414795	0.0456516	0	0	0	0.106703	0.0892481	0.361396	277426	0.402359	184143	150646	0.861105	0.263878	144859	0.367662	164541	209743	2412	0.228391	0.757911	301513	116979	107285	0.107996	0.179132	124041	0.430281	117315	129146	501161	530461	269473	583377	293861
CRO_T101523	0	0	0	0	0	0	0	0	0	0	0	0	0	0	0	0	0.601943	0	0	0.326874	0.547797	0	148033	0	0	0	0	0	0	0	0	0	0	0	0	0	0	0	0	0	0.893288	0	0	0	117701	0	0	0	0.485947
CRO_T101524	0.0409218	0	0	0	0	0	0	0	0	0.0750108	0	0	0	0	0	0	0	0	0	0	0	0	0	0	0	0	0	0	0	0	0	0	0	0	0	0	0	0	0	0	0	0	0	0	0	0.128369	0	0	0
CRO_T101525	0.0346574	0	0	0	0	0	0	0	0	0	0	0	0	0	0	0.262398	0.0914595	0.239004	0.365157	0.181935	0.214125	0.0900525	0.197089	0	0	0	0	0	0	0	0	0	0	0	0	0	0	0	0	0	0	0	0	0.106012	0.55537	0.42631	0.125203	0.0722718	0
CRO_T101526	0	0.142486	0	0.0850244	0	0	0	0.385332	0	0.562136	0.408305	0.157828	0.132613	0.994484	0.5292	0	0	0	0	0	0	0	0	0	0	0	0.234989	0	0.20981	0.198687	0	0	0	0	0	0.225125	0.255487	0	0	0	0	0	0	0.316039	103966	0	113765	0.902319	0.172401
CRO_T101527	0	0	0	0	0	0	0	0	0	0	0	0	0	0	0	0	0	0	0	0	0	0	0	0	0	0	0	0	0	0	0	0	0	0	0	0	0	0	0	0	0	0	0	0	0	0.250214	0	0	0
CRO_T101528	390794	450916	310637	203409	268989	219349	178174	524698	403236	675869	699914	648064	481504	492317	490153	660846	634383	500139	539778	50732	440346	642074	578551	611947	348779	374823	310089	450481	449224	441277	30513	320292	337998	721389	673688	53945	436602	74.58	64159	881124	331085	69701	83958	494566	416516	422864	521503	598965	639794
CRO_T101529	20083	190836	182071	151609	925891	799172	677278	174408	146812	734507	742501	761397	665906	638767	619318	548604	529749	53401	474403	521596	456008	48.62	561289	638366	503839	496542	512059	539684	451543	514672	473222	49279	539059	46537	460387	368389	390674	413814	439104	498418	49454	445263	618089	438795	483211	57717	357429	305511	20654
CRO_T101530	0	0	0	0	0	0	0	0	0	0	0	0	0	0	0	0	0.348519	0	0.157658	0.203746	0	0	0.316842	0.293653	0	0	0	0	0	0.358769	0	0	0	0	0	0	0	0	0	0	0	0	0	0.308865	0	0	0	0	0
CRO_T101531	0.127629	0	0	0	0.0739406	0	0.0957371	0	0	0.101286	0.48959	0.301081	0.657029	0.507279	0.187192	0.434236	0.882273	162131	152199	142968	0.919628	129516	109748	141361	0	0	0	0	0	0	0	0	0	0.154764	0	0	0	0	0	0	0	0.170879	0.135846	111468	0	0.891371	0	0	0.23823
CRO_T101532	0	0	0	0	0	0	0	0	0	0	0	0	0	0	0	0	0	0	0	0	0	0	0	0	0	0	0	0	0	0	0	0	0	0	0	0	0	0	0	0	0	0	0	0	0	0	0	0	0
CRO_T101533	0	0.0900783	0	0	0	0	0	0	0	0.0964221	0	0	0	0	0	0	0	0	0	0	0	0	0	0	0	0	0	0	0	0	0	0	0	0	0	0	0	0	0	0	0	0	0	0	0	0	0	0	0
CRO_T101534	449072	365235	367782	269353	540179	475536	587857	600718	58155	140689	158728	146939	156263	146676	152494	77034	724286	556521	823502	896403	868578	94028	867015	963761	910024	942902	992441	102973	112099	104012	798255	823528	783458	161627	153.71	125434	103958	158313	160137	149842	141802	166883	111974	727067	875476	898328	723123	805006	706746
CRO_T101535	208081	22362	111811	805824	836498	97338	138785	143858	164362	764032	586947	520833	37461	240942	219933	679249	313713	172971	321018	738211	333077	385114	557194	468819	262446	617191	52798	394883	652208	731941	499451	372572	739781	486948	373988	773669	874127	316607	230368	442754	10087	526315	274486	555066	460065	87658	255058	339242	0.844199
CRO_T101536	129861	17114	123315	104013	781365	758973	890786	111987	123146	188471	172615	184394	176327	158062	187782	214247	188922	146897	209887	232159	233548	211891	239549	214198	188504	168311	203767	214617	195486	179107	200815	216382	215521	174997	189373	209669	243173	174944	166768	17841	268159	168151	187568	401929	349238	353314	219175	227448	219174
CRO_T101537	0	0.0591854	0.215361	0.034291	0.0425476	0	0.0556207	0.0464822	0.0429701	0.802391	108242	135108	166907	143149	107098	0.234587	0.168047	0	0.185759	0.136978	0.383365	0.177465	0.48332	0	0.102287	0	0.204806	0.087493	0.273454	0.0868442	0.577503	0.739381	0.206975	0.37594	0.288882	0.300064	0.34025	0	0.178284	0.0973045	0.119627	0.204252	147703	0.147727	0.0824383	0	124344	0.626383	0.542725
CRO_T101538	203155	11258	148583	269625	219017	0.993829	177943	246516	379248	141723	111092	136388	382012	351596	402312	0.172546	0	179501	0.414671	0.509755	0	0.98121	0	0.413553	56299	223795	164528	0.604935	0.423873	40184	13668	0.38202	290914	0.87623	112432	416934	13036	0.685839	0.621344	0.225943	596417	0.702938	473601	479479	34403	80489	293475	370039	395322
CRO_T101539	335178	380782	229461	185487	200373	182051	274602	260378	266327	455307	410154	404854	271592	219546	209793	244716	247918	536183	238989	294845	216008	317947	243002	253223	27597	244072	236905	162194	21592	230077	180431	243219	150031	114016	186007	298874	273974	162439	106207	151043	357116	161891	115065	227409	195338	292672	121402	123995	124014
CRO_T101540	0	0.170438	0.261371	0	0	0.234763	0.17011	0	0	0	0	0	0	0	0	0	0	0.432446	0	0	0	0	0	0	0	0	0	0	0	0	0	0	0	0	0	0	0	0	0	0	0	0	0.212856	0	0	0	0	0	0
CRO_T101541	377093	254242	397096	251214	292328	200106	210749	314884	262629	576206	634383	62788	500252	542534	523045	189479	232.18	195576	188879	214657	223519	293222	192553	219693	101728	121212	128331	124633	946084	95423	843732	728731	838207	558341	661389	128949	131422	590397	629471	478269	111231	509293	772563	810749	668784	554416	115084	120191	644968
CRO_T101542	440768	482706	316264	490666	466902	521276	503858	439735	476906	558297	555712	566003	536052	511884	519452	293494	319527	243495	463152	380198	423736	35472	382919	341539	621833	595887	614109	501785	512168	489986	612595	607639	62997	426319	40964	397974	460768	400542	415745	405029	350012	406289	544733	476169	458136	441584	670279	629519	44037
CRO_T101543	0	0	0	0	0	0	0	0	0	0	0	0	0	0	0	0	0	0	0	0	0	0	0	0	0	0	0	0	0	0	0	0	0	0	0	0	0	0	0	0	0	0	0	0.41258	0	0	0	0	0
CRO_T101545	0	0.215574	0.347644	0	0	0	0	0	0	0.222757	0.216973	0.444341	0.425906	0.456987	0.214174	0.636548	0	2122	0	0.369453	0	0	0.283501	0	0	0.357796	113365	130811	0	0	0.353471	0.310268	0	13937	0	0	126625	0	0	0	0	0	0	0.940202	0.681781	120092	0	0.331972	0
CRO_T101546	551286	574165	589263	461188	377009	394694	347484	434317	383824	102.83	109089	107471	823128	81009	885578	703363	717098	519486	801445	868149	859068	785051	728713	800855	781869	824144	89249	901459	757826	760951	689589	695414	695527	702576	725373	739487	762307	726278	761418	747278	778979	726318	972364	192954	171991	230.03	794167	786244	103512
CRO_T101547	0	0	0	0	0	0	0	0.171596	0.0521528	0	0	0	0	0.0776973	0	0	0	0	0	0	0	0	0	0	0	0	0	0	0	0	0	0	0	0	0	0	0	0.1235	0	0	0	0	0.965215	0	0.0993647	0	326378	715705	194356
CRO_T101548	150265	242662	229095	133266	0.432795	0.441579	0.146689	113498	140349	0.335871	0.30001	0.33443	125657	129952	0.970818	205033	198532	101904	176309	149039	239335	225793	288819	226908	207089	211911	198482	182183	0.95329	157402	0.918363	0.557885	126738	102434	197535	104607	205276	134076	158139	0.929744	215559	179468	0.324685	755725	408398	680067	350286	32341	304215
CRO_T101549	176942	132065	165016	279006	332928	386926	191342	699863	131062	0.157555	0.460774	0.156993	0.442358	0.474132	0.58383	0.653045	0.504585	0.507232	135518	114015	109484	106533	162789	613742	298602	242738	298852	113658	123592	113198	169964	146821	183622	579964	58628	299275	321048	867873	706136	459087	0	743954	214748	0.175822	0.768272	0.44507	603282	108718	138986
CRO_T101550	397525	339823	28358	35476	280923	317988	248258	103616	799393	178324	195.23	181.23	149319	144877	132945	344978	366782	237025	138456	120517	129709	704475	959721	108685	124981	118456	119154	46094	565901	527538	100611	102552	103.63	463966	438663	167537	231135	425789	410843	438379	897017	388826	836775	207314	267351	246159	208919	193647	169267
CRO_T101551	103355	11333	7078	332172	605181	795753	645391	143817	512066	423594	368393	369817	332229	232993	196058	65417	621707	672928	171654	185801	204058	984413	100935	122285	185783	208733	132794	947507	103513	110987	544898	202344	116545	828547	118281	338681	536483	767718	944584	829716	160386	117199	280216	14561	144089	233688	20939	0.742432	0.217786
CRO_T101553	0	0	0	0	0	0	0.149124	0	0	0.373023	0.428151	0.755218	0.154318	0.167081	0	0	0	0.371219	0	0	0	0	0	0	0.54133	178345	0	0	0	0	0	0.219276	0	0	0	0	129259	262197	0	0	0	126999	0	0	0	0	0	0	0
CRO_T101554	574961	484321	233238	441414	195067	170303	214362	508502	696012	139326	173627	126113	141865	225622	237669	1882	218701	154515	277692	34364	390475	314803	35946	42106	353415	452738	324341	290067	377052	284536	329065	38457	394135	243007	32429	2963	469478	269891	270522	197158	275745	286641	331383	495113	109802	605515	605783	568571	291565
CRO_T101556	0	0	0	0.165089	0	0	0.551223	0	0	0	0	0	0.296656	0.318007	0.290278	0	0	0	0	0	0	0	0	0	0	0	0	0	0	0	0	0	0.53258	0	0	0	0	0	0	0	0	0	0	0	0	0	0	0	0
CRO_T101557	0	0	0	0	0	0	0	0	0	0	0	0	0	0	0	0	0	0	0	0	0	0	0	0	0	0	0	0	0.294685	0	0	0	0	0	0	0	0	0	0	0	0	0	0	0	0	0	0	0	0
CRO_T101558	739737	760231	526108	433642	325912	237393	370109	551821	375211	236302	176248	16229	113153	149684	123547	350415	312964	481205	278563	348734	231915	217595	285904	320498	112027	719176	955543	167843	993331	134103	654974	745709	675888	956823	145026	659144	290513	475575	100729	874302	132263	821573	49171	313934	260962	535865	313354	351108	218633
CRO_T101559	310035	502602	174047	314874	0.878709	0.516126	11342	303633	144188	0	0	0	0	0.462313	0.422001	111713	0.601943	344225	0.263983	163437	0	0	0	0.899554	0.75536	0	0	0	0	0	0	0	0	0	0	0	0	0	0	0	0	0	21067	0	0	0	234911	0.557936	0
CRO_T101560	891185	13148	0	0.957074	0	0	0.0596552	683273	119488	0	0	0	0	0	0	0	0.183655	0	0.0396501	0	0	0	0	0	0.348752	0.217969	0	0	0.105315	0	0	0.0939949	0	0	0	0	0.261536	0	0	0	0	0	0.161051	0	0	0	114543	731448	115138
CRO_T101561	0.150506	0	0.542585	0.140454	0	0.324608	0	0	0	0	0.260232	0	0	0	0	0	0	0.686505	0	0	0	0	0	0	0	0	0	0	0	0	0	0	0	0	0	0	0	0	0	0	0	0	0	0	0	0	0	0	0
CRO_T101562	235694	0	0.320116	298584	0.324187	170244	124708	335244	0.637568	0.529718	103092	105553	0.986952	158698	0.482866	127826	137752	255346	0.302057	112206	0	0.724733	0.564612	0.514649	0	0.813031	0.869391	0	0.781053	148337	411206	0.701131	0	0	0	33972	0.959579	0	0.758662	0.833205	0	0	0	0.609328	0.673386	230945	134396	191522	0
CRO_T101563	120361	113368	928012	811969	591404	622803	302248	885652	11307	732548	77266	74582	152744	161115	152325	175728	161912	113538	965831	106823	980934	116742	108719	10834	156027	170489	15315	120523	122349	125245	168049	156363	124576	988602	104243	106332	11827	110342	114043	104357	173694	122075	941533	186893	131191	147822	143918	184918	165752
CRO_T101564	190057	158775	138965	1023	0.965209	0.965286	0.595749	160963	160183	0.718764	0.400654	0.785813	211791	17985	212509	380507	472126	277058	317774	220811	316882	31978	275502	402441	258425	350279	304794	329206	407877	362975	283354	333161	335553	355078	283549	282821	282374	223639	153745	303383	363144	234813	0.536909	493012	509133	53008	22751	242821	0.950583
CRO_T101565	0.49152	0.283431	0.0524628	0.710809	447695	390833	492745	0.995283	140036	0.894751	0.945066	0.888186	366506	263561	274527	0.486227	566717	0.543659	527677	203876	17212	165807	303407	219809	133709	0.253133	173235	367209	497323	458036	366955	391364	235457	160562	0.252161	183238	0	180126	246182	117342	109596	398001	770726	0.286467	0.736311	0.491207	114236	0.98574	0
CRO_T101566	152633	187067	0.733918	0.997046	0	0	0.237233	11534	0.718802	0.271383	0.264078	0	0	0.271011	0.24738	0	0	209073	0.309497	0.766464	0	0	0	0	0	0	0	0	0	0	0	0	0	0	0	0.435109	0	0	0	0	0	0	0	0	0	0	0	0	0
CRO_T101567	0.436616	0	0	0.820134	0	0	0.344811	0.276404	261545	0	0	0	0	0	0	0	0	0	0	0	0	0	0	0	0	0	0	0	0	0	0	0	0	0	0	0	0	0	0	0	0	0	0	169431	109503	245476	0	0	0
CRO_T101569	0	0	0	0	0	0	0	0	0	0	0	0	0	0	0	0	0	0	0	0	0	0	0	0	0	0	0	0	0	0	0	0	0	0	0	0	0	0	0	0	0	0	0	0	0	0	0	0	0
CRO_T101570	241525	219698	171095	151094	190953	13.03	138013	20.54	153018	209044	190267	194211	131811	140483	126376	654075	669364	296347	85962	104979	598287	571818	841526	10219	729765	420143	653495	977705	131363	870289	425377	5707	826774	126004	9655	115891	768299	845063	136136	103701	115987	13536	102791	124957	143513	15449	769063	112681	606454
CRO_T101571	0.305803	0	0	0	0	0	0	0	0	0	0	0	0	0	0	0	0	0	0	0	0	0	0	0	0	0	0	0	0	0	0	0	0	0	0	0	0	0	0	0	0	0	0	0	0	0	0	0	0
CRO_T101572	375374	280166	114573	211197	735277	404756	35046	689989	123899	166246	107206	16044	141357	0.962301	0.92784	0.56031	140521	0.214406	0.444319	0.401083	108923	0.631371	311588	0.492861	0.490456	0.229359	0	0.140802	183791	20143	0.387188	0	0.0832355	628224	887586	0.723281	0.910232	775725	123628	564955	0.192513	100137	556038	0	0	0	411156	6107	409372
CRO_T101573	0	0	0	0	0	0	0	0	0	0	0	0	0	0	0	0	0	0	0	0	0	0	0	0	0	0	0	0	0	0	0	0	0	0	0	0	0	0	0	0	0	0	0	0	0	0	0	0	0.36966
CRO_T101574	0	0	0	0	0	0	0	0	0	0	0	0	0	0	0	0	0	0	0	0	0	0	0	0	0	0	0	0	0	0	0	0	0	0	0	0	0	0	0	0	0	0	0	0	0	0	0	0	0
CRO_T101575	0	0	0	0	0	0	0	0	0	0	0	0	0	0	0	0	0	0	0	0	0	0	0	0	0	0	0	0	0	0	0	0	0	0	0	0	0	0	0	0	0	0	0	0	0	0	0	0	0
CRO_T101576	0.955734	0.579811	184606	2684	0	165158	0.898201	0.963089	113612	0	0	0	0	0	0	0.841385	0.906724	626099	0.198822	0.24619	123774	0	0.371643	0.677512	0	0	0	0	0	0	0	0	0	0	0	0	0	0	0	0	0	0	0	0.401077	0	0	0	0.840436	0
CRO_T101578	309274	345343	377681	630785	0.402314	111178	0.871668	11445	102475	0	0	0	0	0	0	0	0	20832	0	0.297636	0	0.563699	0.21803	0.430249	0.361903	0.130637	0	0	0.652758	0	0	0	0	0.121318	0	0	0.404802	0	0	17182	0	0	0	0	0.256397	0	0.255902	0.239298	0
CRO_T101579	237332	272215	161264	25035	244348	211561	367296	206756	234789	43.76	435186	453166	404321	387935	399582	283391	30103	228303	320871	334197	302197	334605	35731	292223	209187	207143	203237	258661	238929	229566	214555	207467	22137	266796	303203	362846	358376	289275	294935	235089	309055	305379	514506	37.29	313456	32.14	332804	30713	369751
CRO_T101581	0	0	0	0	0	0	0	0	0	0	0	0.141572	0	0	0	0	0.21443	0	0	0	0	0	0.304382	0	0	0	0	0	0	0	0.643095	0	0	0	0	0.699312	0	0	0	0	0	0	0	0	0	0	0	0	0
CRO_T101582	0	0	0	0	0	0	0	0	0	0	0	0	0	0	0	0	0	0	0	0	0	0	0	0	0	0	0	0	0	0	0	0	0	0	0	0	0	0	0	0	0	0	0	0	0	0	0	0.0702171	0
CRO_T101583	0	0	0	0	0	0	0	0	0	0	0	0	0	0	0	0	0	0	0	0	0	0	0	0	0	0	0	0	0	0	0	0	0	0	0	0	0	0	0	0	0	0	0	0	0	0	0	0	0
CRO_T101584	913421	111426	151572	932828	12474	142801	126415	138684	143912	551739	631387	561613	363038	347701	371895	185414	158955	133408	197481	200997	18589	184437	252213	231024	243582	232976	270695	252565	206267	247853	243996	262398	244905	159451	195289	218801	195696	171994	157574	131702	287492	141704	370259	484414	35086	485766	169809	187455	274839
CRO_T101585	0.798131	0.777832	0.3329	0.587558	0.0385375	0.12098	0.399689	0.645566	0.626787	0	0.0285067	0.087213	0.164302	0.0589184	0.107245	0.498159	0.34586	0.172441	0.268719	0.249201	0.174179	0.283343	0.379035	0.28699	0.144161	0.0907817	0.193309	0.787005	103894	115541	0	0	0	302569	328139	0.568137	0.96566	368114	427953	406597	0	561713	0.300716	0.573402	0.262774	0.593805	0.750721	0.176639	0.39967
CRO_T101586	0	0	0	0	0	0	0	0	0	0	0	0	0	0	0	0	0	0	0	0.0725979	0	0	0	0	0	0	0	0	0	0	0	0	0	0	0	0	0	0	0	0	0	0	0	0	0	0	0	0	0
CRO_T101587	0	0.154654	0.119812	0.378826	0	0	0.154742	0.482626	0.897894	0	0	0	0	0	0	0	0	0	0.198966	0	0	0	0	0	0	0	0	0	0	0	0	0	0	0	0	0	0	0	0	0	0	0	0	0	0	0.355721	12359	0.736338	0.634283
CRO_T101588	0	0	0	0	0	0	0	0	0	0	0	0	0	0	0	0	0	0	0	0	0	0	0	0.0126657	0	0	0	0	0	0	0	0	0	0	0	0	0	0	0	0	0	0	0	0	0	0	0	0	0
CRO_T101589	197807	0.745151	120523	0.234135	0.609561	0	0	0.630753	210033	0.487529	189762	0	0.454173	0	0	0	0.633904	0	0	0	0	0	0	0	0	0	160029	136786	0	0	151382	0	0	0	0	0.781657	17663	0	0	0	0	0.797624	0	0	0	0	123692	117512	10235
CRO_T101590	0.21695	206944	0.596731	666687	0.670256	0.0760095	0.44158	562635	132537	0.653372	0.637201	0.779134	121865	0.785842	13105	0.453149	0.163708	178675	0.430776	0.265104	0	0.171387	0.133714	0.243581	301673	0.405409	108537	168667	564274	499733	122249	173503	37459	361217	165424	468721	671838	0.418622	133253	0.413652	0.50758	0	0.865737	0	0.163555	0.184995	130248	0.92053	0.941125
CRO_T101591	100638	100428	972217	890508	855104	717811	679939	752919	901878	123.76	132161	136641	159855	158016	149075	140622	142866	125841	140815	124339	113001	136189	154238	158186	185378	182205	189494	241259	235302	243.42	168783	153553	157784	269.39	266967	391399	356482	302617	304306	240173	250.69	278728	112278	143256	117824	117358	188946	175783	135408
CRO_T101592	296372	291569	227063	234068	275593	300809	23737	227896	275665	705777	834043	787824	804569	707874	729038	479008	562584	472228	512945	47031	431475	509623	603308	593314	405134	410766	406405	630546	637602	564644	383851	435765	364807	670398	645995	929126	711267	641782	601601	603193	669494	663233	642429	696944	744698	836653	509726	435288	43.91
CRO_T101593	272264	304694	258258	149343	123223	108329	114051	232916	235787	55812	621391	598069	358421	318066	345643	420115	33744	311695	341034	389702	303218	342488	33547	361187	190916	205442	203186	302732	363673	375326	19189	173342	213239	322412	305245	216868	189364	330254	323592	329234	191522	312899	769478	210908	198156	195223	447446	511591	46039
CRO_T101594	530386	500061	638662	468091	598948	56.92	427628	479464	431942	116.32	128693	117098	735612	796618	859021	100175	102503	110839	79422	827275	873679	108767	102535	108596	781678	818663	834822	955876	824178	862999	948391	789279	771201	944708	984287	828399	983546	997693	113371	876334	727218	101454	104715	866794	131.79	110035	697237	72209	540706
CRO_T101595	0.306573	0.162518	0.1251	0.388977	0.867287	166417	0	0.451398	0.675421	0	0.219389	0.222933	0.209856	0.225777	0	0	0	0.864892	0	0	0	0.514382	0	0	0	0.66606	0	122571	0	0.615112	0	0	0	0.995476	137212	0.34892	0	0.703434	0.636062	0	0	0.704463	0	587997	486494	538544	0.224883	0	0
CRO_T101596	151525	180637	103057	132899	138941	211768	141485	166774	184253	12781	113374	127066	167086	149897	150317	129179	124552	104923	11967	118611	101032	128981	146939	116968	129651	982609	115926	136115	160757	164722	995878	144986	113446	174756	150627	160929	142518	165301	130139	149428	163652	192773	145381	134391	129066	132985	133736	146678	161451
CRO_T101597	763163	72829	477047	498523	746233	312847	474467	461359	305491	0.814149	0.792234	16223	176971	162606	0.74214	0	0	0	0	0.383232	0	0	0	0	177119	0	222701	114213	160058	569966	505602	28736	0	205394	715121	522131	108154	256405	310939	298804	733112	443998	0.617481	139023	379484	285249	0.688531	0.981198	0.305861
CRO_T101598	113413	740667	128333	0.841492	614626	113775	30944	880196	0.87947	0.747902	190118	121154	535101	556471	528504	102788	0.738466	182701	108049	0	0.33602	0.777033	211875	0.827683	935666	80781	561604	658292	696478	44923	826432	200083	455856	297752	791621	156976	492925	389813	493731	475041	291388	282976	35537	0.6533	108297	123806	216142	376463	0.596161
CRO_T101599	437344	306915	464168	447876	272641	494558	162952	305072	765082	391992	304121	263883	784627	68.24	560125	453781	633661	159591	592032	366539	344744	384108	592843	65875	864306	100816	817227	37899	398337	281841	435879	441712	637867	18442	238118	356706	230299	183511	318638	149977	143098	216662	289266	182798	134677	0.769817	940772	268131	177931
CRO_T101600	256482	204122	357913	138386	128876	178496	612605	257318	135271	542359	574604	505236	143.74	131584	130463	569053	568966	333799	698469	370542	405609	517936	652443	748672	985199	973065	116905	494589	392421	456328	855179	966469	882391	322718	314246	257923	247753	443779	409164	316285	274085	438769	670098	120527	928657	95943	308447	868194	441486
CRO_T101601	433921	652998	313736	522001	698573	800802	214682	600891	598013	12364	166627	140825	806414	542392	623905	345285	531695	132205	326371	10801	545722	922836	569564	579512	123792	809388	902067	16903	221358	177838	134159	841053	131161	20418	157273	261452	264342	12.16	135597	110545	323437	255275	156007	103544	141019	132094	221505	476998	183211
CRO_T101602	481723	931972	264386	253233	261376	223575	174954	425122	599007	55732	525108	459886	443101	328772	325467	440429	443286	412087	357555	390029	309902	399815	516788	395278	280485	288429	322791	293975	556644	54596	313608	313933	362245	597015	519585	527058	473528	765641	578724	588265	393662	655217	476568	521001	36426	311502	658055	668348	965767
CRO_T101604	141107	162685	408916	738663	0.906191	203188	0.883625	923569	669874	205307	366264	238642	605658	615077	530253	866992	62288	158288	370723	676487	364404	795856	984739	136302	446648	157556	673913	288016	706344	814473	371874	543485	572276	165744	100775	104237	235544	646587	149556	134555	237692	111965	0.432643	824166	626019	497273	0.868148	206194	143671
CRO_T101605	924644	119573	441573	723281	147214	115679	10525	539388	453676	262823	198733	201663	557256	597255	514262	765105	624085	983629	669419	892177	810435	843989	795955	115683	26804	303062	419791	788235	535364	839127	326208	403196	285312	635576	126868	554416	987697	652661	10733	779066	831331	90143	296495	16073	133443	144797	705989	529967	503956
CRO_T101606	136922	141468	548448	131386	199947	114564	194022	778098	103263	133238	296877	0.506089	846117	835905	608682	950959	965776	194067	675943	836801	665849	682583	616564	113421	246689	208682	274305	280682	239736	224377	378567	350956	260373	281484	418689	148104	131903	126163	141999	327537	165852	136118	11625	660317	545069	819813	382647	474994	399527
CRO_T101607	154014	142481	802596	180759	0.578202	282788	173506	68909	178582	451927	546451	488723	133665	161252	16782	140983	205899	228212	138282	143408	167129	105385	173815	264589	394118	40993	50478	578505	37278	299133	592395	462055	653233	384608	504326	127889	101326	135638	108951	600528	152242	216459	737838	157911	217912	121393	129624	968563	460493
CRO_T101608	195156	106732	178535	178233	250072	135212	139971	0.417209	0.385119	460177	539947	386556	378869	273844	394105	140298	0.812904	107676	0.657184	170066	183752	176204	144875	143642	325756	340144	307755	404483	277239	324517	226791	151844	267519	287292	360222	341974	425138	441594	373412	422127	637552	326927	178437	188635	535083	404132	20013	11469	0.901141
CRO_T101610	278768	28961	219977	21667	218594	323465	162433	245195	207995	180386	169881	167218	193903	176915	190866	571461	643355	439669	562761	567346	582865	777524	693996	699317	364803	366103	406587	387253	32105	334623	319735	323294	341225	358942	406238	459933	554919	403358	367545	393323	354826	379826	367247	535309	513376	432138	531317	619277	324887
CRO_T101611	152528	189683	543439	65946	696733	122084	653662	963322	968027	297137	294481	296402	574063	528707	55598	874948	817875	550145	775548	960657	885686	113991	101862	113.75	39068	43497	42933	798517	919763	897401	330065	363172	362341	108474	988544	871622	902737	102343	100364	131.49	983721	108152	52569	897496	667121	76992	115025	113334	145414
CRO_T101612	502019	136781	147489	219853	0.985245	0.501892	0.399389	73486	103202	0.420019	0.232186	0.400775	13353	129423	115321	665888	872746	442781	374023	628429	42538	553261	867847	489515	123016	215779	133077	40686	605559	571197	170197	141004	151412	910025	650072	920402	790355	990097	850087	739585	175623	722834	128714	962635	739637	915109	682989	71767	11259
CRO_T101613	177664	185876	138047	157438	103564	100115	697856	187122	183659	210821	195606	223522	228035	219631	226646	179121	172351	200905	208064	196248	198785	207402	176916	240207	194172	176507	178385	211179	211744	226515	128349	176044	176909	209557	222951	196085	197934	18848	202937	198642	188239	214909	215732	31433	242305	353138	188803	172455	282452
CRO_T101614	0	0	0	0	0	0	0	0	0	0	0	0	0	0	0	0	0	0	0	0	0	0	0	0	0	0	0	0	0	0	0	0	0	0	0	0	0	0	0	0.254172	0	0	0	0	0	0	0	0	0
CRO_T101615	0	0	0	0.0833114	0.017459	0	0	0.235425	0	0	0	0	0	0	0	0	0	0.263872	0	0	0	0	0	0	0	0	0	0	0	0	0	0	0	0	0	0	0	0	0	0	0	0	0.167776	0	0	0	0	0	0
CRO_T101616	0	0	0	0	0	0	0	0	0.167004	0	0	0	0	0	0	0	0	0	0	0	0	0	0	0	0	0	0	0	0	0	0	0	0	0	0	0	0	0	0	0	0	0	0	0	0	0	0	0.572083	0
CRO_T101617	0.0755193	0	0	0	0.177694	0	0	0	0	0	0	0.137571	0.130784	0	0	0	0	0	0	0	0	0	0.147751	0	0	0	0	0	0	0	0	0	0	0	0	0	0	0	0	0	0	0	0.485372	0	0.167134	0	0.166677	0	0
CRO_T101618	346934	288137	67003	200361	759709	155106	0.131144	241721	22911	45037	372199	299744	220891	233668	201743	347724	334726	270618	323673	342876	366438	360545	409838	424111	194854	166741	231823	319714	392998	336666	123055	163228	225239	530373	601433	61345	481571	35237	351389	315588	406379	378783	671705	678683	732498	751589	378615	427769	353604
CRO_T101619	156471	151309	133042	145864	786978	483468	584157	131485	154992	229389	143245	180385	857356	727253	820097	142264	100298	320874	976849	934079	123308	105435	103671	111364	566981	764309	100529	508917	412784	552987	543732	7391	714717	349155	408635	748443	391086	260303	0.713118	309411	755444	134968	181691	833917	609878	569591	498401	383404	567135
CRO_T101620	296614	292858	190666	185216	669667	104837	148271	384082	27685	925962	896294	863925	75339	777226	77175	0.933726	0	418145	224872	147814	0.604576	316288	0.542157	248344	171363	205199	176308	380585	506635	380338	106403	153387	118248	371537	37895	117893	882731	427318	193577	128161	631798	132947	396869	0	0.62459	0	243867	375429	379255
CRO_T101622	0.0337706	0	0	0	0	0	0	0	0	0	0	0	0	0	0	0	0	0	0	0	0	0	0	0.1093	0	0	0	0	0	0	0	0	0	0	0	0	0	0	0	0	0	0	0	0	0.878529	0	0	0	0
CRO_T101623	205759	280967	97446	122262	697862	53158	112414	268556	302392	483371	433229	501844	272633	196007	147736	149216	162.4	888045	143067	977107	663915	143289	174181	984876	128368	109923	107356	711619	138181	146089	173568	184255	193156	13783	137535	161207	117579	113103	116903	142659	820696	150745	371552	93997	716078	126313	283243	25755	947888
CRO_T101624	0	0	0	0	0	0	0	0	0	0	0	0	0	0	0	0	0	0	0	0	0	0	0	0	0	0	0	0	0	0	0	0	0	0	0	0	0	0	0	0	0	0	0	0	0	0	0	0	0
CRO_T101626	0	0	0	0	0	0	0	0	0	0	0	0	0	0	0	0	0	0	0	0	0	0	0	0	0	0	0	0	0	0	0	0	0	0	0	0	0	0	0	0	0	0	0	0	0	0	0	0	0
CRO_T101627	0	0.129722	0	0.45618	0	0.257503	0	0.627464	11539	0	0	0	0	0	0	0	0.374561	261574	0.482224	0	0.341433	0	0.154356	0	0	0.217921	0	0	103898	0.593829	0	0.37418	0	0.642142	0.438004	0	0.258076	0	0.409359	0	108327	0.918709	0	0.323109	0.17962	101553	107225	0.84122	117746
CRO_T101630	0	0	0.377562	0	0	0	0	0	0	0.229943	0	0	0	0	0.212448	0	0	0	0	0	0	0	0	0	0	0	0	0	0	0	0	0	0	0	0	0	0	0	0	0	0	0	0	0	0	0	0	0	0
CRO_T101631	0	0	0	0	0	0	0	0	0	0	0	0	0	0	0	0	0	0	0	0	0	0	0	0	0	0	0	0	0	0	0	0	0	0	0	0	0	0	0	0	0	0	0	0	0	0	0	0	0
CRO_T101632	0	0	0	0.129106	0	0	0	0.0875638	0	0	0	0	0	0	0	0	0.15629	192221	0.206978	0.0855326	0.144114	0	0.259309	0	0	0	0	0	0	0	0	0	0	0	0	0	0	0	0	0	0	0	0	0	0	0	0	0	0
CRO_T101633	0	0	0	0	0	0	0	0	0	0.144862	0	0	0.27242	0.146201	0.26657	0	0	0	0	0	0	0	0	0	0	0	0	0	0	0	0	0.382673	0	0	0	0	0	0	0	0	0	0	0.268817	0	0	0.657918	0	0.283327	0
CRO_T101634	0	0	0	0	0	0	0	0	0	0	0	0	0	0	0	0	0	0	0	0	0	0	0	0	0	0	0	0	0	0	0	0	0	0	0	0	0	0	0	0	0	0	0	0	0	0	0	0	0
CRO_T101635	358087	445542	134286	248006	253794	367585	184425	113374	312542	69243	717387	801406	178344	173301	168091	940148	926301	700475	695663	965736	682989	113925	114606	995575	107997	102256	113381	132508	122.2	128603	821447	933083	948725	103.26	102989	163909	197124	108162	105396	100987	214686	102726	118036	208256	121599	932116	785785	893683	318407
CRO_T101636	143612	160369	18701	149181	125598	132285	106545	148372	122617	136702	143592	130698	396132	38747	398443	310862	27.84	262571	280405	278036	237472	331255	317141	362289	290236	284207	30107	224119	244581	294403	241543	261448	235031	160342	177609	162788	18067	132088	150963	155895	113198	174946	556911	749787	830504	110497	240066	270842	313562
CRO_T101637	888255	886856	95124	861468	550092	471558	447953	85741	78.21	886023	854219	866416	135182	133389	132374	111369	122913	897759	112094	963511	107286	842684	973424	97028	129.67	127013	129.63	164198	166346	163582	107489	111365	114725	208.48	201833	216996	191747	216444	193845	196.01	256643	212106	135879	82043	701681	848293	109499	106082	163265
CRO_T101639	0	0	0	0	0	0	0	0	0	0	0	0.199889	0	0	0	0	0	0	0	0	0	0	0	0	0	0	0.0559042	0	0	0	187024	0	0	0	0	0	0	0	0	0	0	0	0	0	0	0.385734	0	0	0
CRO_T101640	0	0	0	0	0	0	0	0	0	0	0	0	0	0	0	0	0	0	0	0	0	0	0	0	0	0	0	0	0	0	0	0	0	0	0	0	0	0	0	0	0	0	0	0	0	0	0	0	0
CRO_T101642	0.459745	0.596982	0.107649	0.291745	0.140845	0.0956703	0.13746	127103	0.460965	0	0	0	0	0.0614174	0	0.416048	0.672	0.359289	0.430654	0.683288	0.674558	0.39025	159685	0.722906	0.986481	0.561452	0	381869	440184	264159	0.964597	0	0	156488	0.753682	126964	0.446406	2794	130761	0.863592	0	127533	0	0.860115	0.745032	0.687918	148225	1148	128333
CRO_T101643	0.245465	0	0	0.533899	0	0	0	0	0	125579	0.83562	0.75817	0.774215	0.351545	0	0	0	0	0	0	0	0	0	0	0	0	0	221638	0	0	0	0	0	0	0	189148	307446	0	0	0	0	0	0	0	0	0	0	0	0
CRO_T101644	0	0	0.130207	0.130543	0	0	0	0	0	0.19972	0	0	0	0.201871	0	257726	0.861339	111503	166132	170804	257202	0	265232	247314	0	0	0	0.853225	0	0.282028	0	0	0	0	0	0	0	0.318856	0.863989	0	154948	0.645593	0.87087	0	0.26634	0.710349	0.507405	0	0.313066
CRO_T101645	0.15701	0.0830841	0	0	0.0602474	0.108353	0	0	0	0.181863	0.174189	0.175116	0	0	0.0832291	0	0	0	0	0	0	0	0	0	0.144481	0.273653	0	0	0	0	0	0	0	0	0	0.142443	0	0	0.505426	0	0	0	0	0	0	0	0	0	0
CRO_T101646	0	0.214004	0	0.122206	0	0	0	0.168514	0.154482	0.127486	0	0	0.378099	0.679578	0.240192	0	0	0	0.158335	0	0	0	0	0	0	0	0.225639	0.627321	0.629133	0.774917	109282	190027	259862	0.447586	0.219491	0	0.530686	0.706912	0	0.239172	0.230972	0.230615	0	0.496854	0.186864	0.829216	0	102798	0.310296
CRO_T101647	0.271195	0	0.053889	0	0	0.141741	0	0	0	0.0837401	0	0	0.379953	0.161961	0.372481	0	0	0	0	0	0	0	0.0989766	0	110905	0.129372	135933	0.192001	0.296505	0.356357	200559	120664	110575	0.296013	0	0	0.447327	0	0	0.80044	0	0	0	0.222125	0	0	0.133763	0.123396	0
CRO_T101648	188491	0.780307	305854	206629	152817	117263	191616	162115	394083	271599	211818	18948	635822	779899	407967	0	0	0	0	0	0	0	0	0	126748	113431	189537	367936	221905	26029	502496	328513	395988	173061	156828	433475	195671	935811	10611	164569	171222	132754	202257	281712	184427	227847	367347	257094	127237
CRO_T101649	188793	179317	135016	210712	980865	113975	121.42	455833	184634	44013	288157	26213	214069	295251	251609	186487	167043	0.979068	165785	771158	143337	10543	660634	123147	271578	278669	225803	320085	361619	330433	336848	307082	355964	172826	145318	132303	123434	167.63	169874	207549	242623	154441	692577	803928	590478	654138	304786	230344	503062
CRO_T101650	0.0433235	0.0691889	0.0169566	0.0687594	0.0504263	0.0148686	0	0.0569278	0.0353726	0	0.0295102	0.0280978	0.0797352	0.0869701	0.107824	35471	311242	0.097719	354423	340822	302192	355278	490256	283507	0.135296	0.171793	0.0934881	0.553319	0.374501	0.719455	0.176898	0.643236	0.14292	178047	285852	130332	122653	163595	301119	127213	0	297882	0.98103	514265	431586	729413	107412	125326	0.544847
CRO_T101651	0.0282243	0.0449456	0.0331911	0	0.16321	0.0881195	0.213119	0.435178	0.16616	0.0571765	0	0.061437	0	0	0	0	0.155907	0.40047	0.101362	0.125297	0.359271	0.162847	0.326727	0.113971	0	0.0848115	0	0.111925	0.373951	0.624287	0	0.272838	0	141552	13958	0	0	0.527545	308678	232618	0	215798	0	0	0	0	0	0.0798078	0
CRO_T101652	0.0470199	0	0	0.0868723	0.0271697	0	0.140446	0	0.0279454	0	0.0421772	0	0.0405575	0	0	0	0	0	0	0	0	0	0	0	0	0	0	0	0	0	0	0	0	0	0	0	0	0	0	0	0	0.139481	0.0467155	0	0	0	0	0.0490494	0
CRO_T101655	0	0	0	0	0	0	0	0	0	0	0.511694	0	0	0.284858	0	0	0	0	0	0	0	0	0.658639	0.467631	0	0	0	0	0	0	0	0	0.467697	0	0	0	0	0	0	0	0	0	0	131588	0	0	0	105476	0
CRO_T101658	0	0	0	0	0	0	0	0	0	0	0	0	0.0916442	0	0	0	0	0	0	0.1133	0	0.0837909	0.111648	0	0	0	0	0	0	0.288698	0	0	0	0	0	0	0	0	0	0	0	0	0	0	0	0	0	0	0
CRO_T101659	620198	615619	864178	481014	107505	996387	83246	583617	575324	114058	117.64	113142	121599	122647	119.94	139179	131338	955604	165512	177353	158847	131451	140213	160507	106.88	103413	116425	116487	110637	105782	115.11	101291	105769	136265	131897	159109	147448	165991	146342	126905	138329	146068	109487	132785	139473	149603	112855	121582	920697
CRO_T101660	0.167008	0.329301	0.327218	0.120575	0.0427346	0	0	0.272671	0.246653	0.169103	0.164825	0.0337809	0.254659	0.240053	0.0930994	0.200034	0.17301	0.458678	0.208039	0.0697911	0.313216	0.0906898	0.354169	0.064623	0	0.103666	0	0	0.148959	0.236604	0	0.177348	0.226015	0.664421	0.0525558	0.433441	0.613652	0.321296	0.485539	0.0527863	0.256282	0.382259	0	0.773032	0.245727	0.411866	0.204734	0.153836	0.133473
CRO_T101661	0	0	0	0	0	0	0	0	0.239193	0	0	0	0	0	0	0	0	0	0	0	0	0	0	0	0	0	0	0	0	0	0	0	0	0	0	0	0	0	0	0	0	0	0	0.425303	0	0	0	0	0
CRO_T101662	135721	0.931579	0.817424	113351	116719	0.983987	0.779141	0.876025	163525	0.410263	0.176141	0.406181	192489	22945	242554	0.857855	0.803442	107426	0.762001	0.167291	106425	0.32393	0.454012	100578	210942	13496	173294	185767	481115	250111	171807	384668	394117	603216	445719	419382	101775	100041	108778	431037	105997	6245	177149	0.0550718	0.120576	0.345979	305029	15261	0.643571
CRO_T101663	0	0	0	0	0	0	0	0	0	0	0	0	0	0	0	0	0	0	0	0	0	0	0	0	0	0	0	0	0	0	0	0	0	0	0	0	0	0	0	0	0	0	0	0	0	0	0	0	0
CRO_T101664	422798	41.29	355305	403952	288301	317438	218958	345492	397637	401239	422631	44332	437342	396084	413521	45	449409	344127	468785	514847	48085	481636	503543	514257	838419	827834	903559	620916	53157	528614	718752	672702	714257	449942	515599	570358	65.61	474861	496804	481906	515338	424236	423414	526327	471354	455022	569264	56.66	454304
CRO_T101665	0	0	0	0	0	0	0	0	0	0	0	0	0	0	0	0.284605	0.1536	0	0	0.166312	0	0.161811	0	0	0	0	0	0	0	0	0	0	0	0	0	0	0	0	0	0	0	0	0	0.351196	0.440655	0	0.182557	0	0.122739
CRO_T101666	0.0742422	0.158859	0.0408727	0.0308205	0	0.0749248	0	0.127148	0.137941	0	0.176341	0.113745	0	0	0.0578741	0.317725	0.245835	0	0.0904225	0.325097	0.15349	0.403452	0.505672	0.429178	0.375221	0.176392	0	0	0.0889069	0.451248	0.174551	0.316432	0.335578	0	0.088923	0.0917667	0	0	0	0	0	0	0.0843092	35773	241771	480139	0.099684	0.0837185	0.190813
CRO_T101667	0	0	0	0	0	0	0	0	0	0	0	0	0	0	0	0	0	0	0	0	0	0	0	0	0	0	0	0	0	0	0	0	0	0	0	0	0	0	0	0	0	0	0	0	0	0	0	0	0
CRO_T101668	0	0	0	0	0	0	0	0	0	0	0	0	0	0	0	0	0	0	0	0	0	0	0	0	0	0	0	0	0	0	0	0	0	0	0	0	0	0	0	0	0	0	0	312141	434118	498778	0	0	0
CRO_T101670	442411	467095	280466	420017	242999	229739	30759	415214	423051	316946	308494	318231	316027	330487	341745	327947	364045	24688	339813	352268	339565	326378	369984	324084	436221	423574	401265	376157	394818	350226	407563	400444	407997	355436	369771	403682	399768	320752	313663	321228	389852	31.92	461748	622336	673657	613651	511281	490148	389545
CRO_T101671	282199	218161	310513	212537	774295	585942	663783	238865	252072	150341	16399	150691	348208	345939	353943	102892	101.89	58001	124557	100.43	108433	891135	877324	77.16	441553	410919	392086	33298	373226	358525	423331	393722	441009	307064	303318	389986	278807	322088	280251	34778	292371	289625	423991	343503	337287	193716	36658	617625	135155
CRO_T101672	816544	113201	5138	619841	265203	177859	290324	757392	741376	112341	10997	103024	94682	887784	875875	605117	734256	286176	250452	489888	30299	517504	394257	386078	636616	514242	461531	335214	448596	546976	533987	408936	357432	333137	494769	761263	994442	539053	43343	472034	291309	445602	804015	607476	670215	578919	674246	653937	107309
CRO_T101673	0	0	0	0	0	0	0	0	0	0	0	0	0	0	0	0	0	0	0	0	0	0	0	0	0	0	0	0	0	0	0	0	0	0	0	0	0	0	0	0	0	0	0	0	0	0	0	0	0
CRO_T101674	0	0	0	0	0.0274739	0	0	0.0607916	0.027736	0	0	0	0	0.0411953	0	141549	0.601414	191685	891079	650095	732197	490885	261825	577845	0	0	0	0	0	0	0	0	0	0	0	0.198577	0	0	0	0	0	0	0	0.196655	0.218664	0.186336	348792	164961	165613
CRO_T101675	434045	499097	316423	545.54	169756	211161	850706	436871	479571	355181	359633	324166	598174	528372	518084	18194	18029	256715	26043	207417	249376	926004	180516	133401	329873	314232	321979	161.21	133689	138477	440647	387878	366155	594843	450193	46455	510856	464312	377966	483901	716864	440711	348858	199779	202216	189987	179939	147238	744569
CRO_T101676	851116	330448	346656	360037	175452	171772	322312	140756	239775	823749	889619	617714	415364	510967	277878	159857	180846	814867	189708	233856	233024	211922	238956	209455	983102	814581	318339	99655	987543	783702	592195	797807	823356	984917	123782	131536	806832	897606	916737	112044	158226	871611	0.450154	251611	0.751529	203781	0.754729	0.239141	134565
CRO_T101677	0.681191	0	0.0247829	0.19693	0.146866	0.176873	0	0.0280978	0	0	0	0	0	0	0.0347266	0.0462824	0	0	0	0	0	0	0	0	0	0	0	0.0535747	0	0	0	0	0	0	0	0	0	0	0	0	0	0	0	0	0	0	0	0	0
CRO_T101678	0	0	0	0	0	0	0	0	0	0	0	0	0	0	0	0	0	0	0	0	0	0	0	0	0	0	0	0	0	0	0	0	0	0	0	0	0	0	0	0	0	0	0	0	0	0	0	0	0
CRO_T101679	0	0	0	0	0	0	0	0	0	0	0	0	0	0	0	0	0	0	0	0	0	0	0	0	0	0	0	0	0	0	0	0	0	0	0	0	0	0	0	0	0	0	0	0	0	0	0	0	0
CRO_T101680	0	0	0	0	0	0	0	0.104874	0.0301935	0	0.373195	0.301904	0.14959	0.0552636	0.159117	0.357081	0.595495	0.0772423	0.959124	0.273215	0.67882	0.230359	0.598269	0.577932	0	0	0	0.245225	0	0.107548	0.204198	0	0	0.0625875	0	0	0.202884	0	0.0634761	0	0	0.102268	0	0.842064	0.353927	0.187869	0.42191	0	0.124516
CRO_T101681	0	0	0	0	0.213693	0	0.271129	0	2.43E-06	0	0	120701	192304	156293	0.700567	188968	255039	0.806041	298318	15241	137928	238043	0.126174	165273	0	0	0	0	0	0	0	0	0	0	0.485193	0	0	0	0	0	150108	0	0.863615	183461	22547	0	0	105928	0
CRO_T101682	0	0	0	0	0	0	0	0	0	0	0	0	0	0	0	0	0	0	0	0	0	0	0.0814255	0	0	0	0	0	0	0	0	0	0	0	0	0	0	0	0	0	0	0	0	0	0	0	0	0	0
CRO_T101683	207336	22.79	249126	280454	745119	744189	680951	408493	345049	20173	183923	154488	263931	309865	25.13	162113	154925	131862	195009	878418	150086	104987	110679	119165	123169	110456	137247	636847	511576	544536	559354	541.2	567.52	544.69	621992	155286	156907	441122	710.13	730859	385.93	679175	371923	581675	697334	349566	504971	620186	149345
CRO_T101684	154395	268118	106321	235535	0.572695	0.085216	0	283273	0.694384	0.302661	0.296589	0.60671	0	0.155625	0.571705	10393	112573	756905	0.732696	0.790991	0.842402	0.195699	0.934435	127105	0.740925	188216	12471	406819	269791	511319	350463	529405	258273	0.918549	0.947307	315426	111114	361578	154262	142987	548445	535873	0.158073	0	0	0	0.356649	0.332705	0.147349
CRO_T101685	0.0326335	0	0.0762782	0	0	0	0	0	0	0	0	0	0	0	0.0536062	0	0	0	0.0338603	0.0415922	0	0	0	0	0	0	0	0	0	0	0	0	0.0984881	0	0	0	0	0	0	0	0	0.193541	0.130792	0	0	0	0	0	0
CRO_T101687	0	0	0	0	0	0	0	0	0	0	0	0	0	0	0	0	0.393578	0	0	0.213725	0	0	0	0	0	0	0	0	0	0	0	0	0	0	0	0	0	0	0	0	0	0	0	0	0	0	0	0	0
CRO_T101688	150209	147694	159007	156414	116675	114552	118029	130922	157554	246975	250046	253627	178049	201593	197561	19478	195852	200129	195033	190416	182634	222082	203769	214537	192978	247229	196922	241147	21136	205504	168264	161505	19015	201019	185004	183388	26418	289338	204045	214604	164799	163634	179144	206305	206581	207698	165804	192365	180166
CRO_T101689	0.430564	0.586329	0.37368	0.142786	0.203213	0.147871	0.0490808	0.269637	0.16786	0.562197	0.586838	0.483149	0.6925	0.647604	0.863284	43123	503542	319856	247312	405817	290358	514261	727721	461538	0.702773	0.543232	0.675228	0.717972	0.751283	104462	0.30309	0.312081	0.656932	204876	249903	270547	320987	173702	287206	123004	109056	201444	137106	10383	825716	990499	165653	198773	13774
CRO_T101690	197283	379146	325654	375702	191.22	139796	149368	267654	351.38	284701	262779	266727	465287	516694	541952	377059	394147	191564	382319	422109	426935	389723	399003	349.19	310359	324612	327684	400.92	318687	313721	305785	286254	299861	335899	360466	671195	695.97	412838	373316	349579	764075	345519	300294	1022.13	597712	876126	538838	453303	922909
CRO_T101691	690985	923496	329351	491626	162473	150153	700282	612169	688373	977558	152224	144665	120736	109548	116558	400472	315008	28596	106045	957923	117757	619914	751649	744623	487303	48752	532093	110894	124974	893977	652335	577658	659646	169728	157953	107856	944738	18023	196199	15504	577247	158198	119792	145494	346329	622189	355563	236143	422901
CRO_T101692	0.440552	0	0.160186	0	0	0	0	0	0	0	0	0	0	0	0	0.322465	0	0.603764	0	0	0.312692	0	0	0	0	0	0	0	0	0	0	0	0	0	0	0	0	0	0	0	0	0	0	0.605845	0.665503	0.755564	0	0	0
CRO_T101693	0	0	0	0	0	0	0	0	0	0	0	0	0	0	0	0	0	0	0	0	0	0	0.0597644	0	0	0	0	0	0	0	0	0	0	0	0	0	0	0.0616237	0	0	0	0	0	0	0	0	0	0	0
CRO_T101694	0	0	0	0	0	0	0	0	0	0	0	0	0	0	0	0	0	0	0	0	0	0	0	0	0	0	0	0	0	0	0	0	0	0	0	0	0	0	0	0	0	0	0	0	0	0	0	0	0
CRO_T101696	314407	265998	401219	195093	309581	28988	203252	217411	247125	386282	384092	414861	458654	47964	447329	523483	50017	386642	393894	360487	355429	37.47	450791	415108	443584	42508	485405	514954	53758	548594	483577	426874	404995	556329	462681	676618	782374	529084	525074	511062	101535	531978	38545	106869	717556	807911	328459	378257	303829
CRO_T101697	214479	175039	236437	308879	671887	521123	881192	233637	199887	0.94952	0.779863	0.289675	0.342196	0.43991	0.669507	0.778961	141007	257373	0.945639	0.903493	0.588971	138154	28307	128202	111847	703847	996683	197017	20026	216709	740394	85797	682736	436736	469653	185091	183113	25185	571786	317141	0	572601	212339	88719	812141	976202	101583	852344	466033
CRO_T101698	0.0784182	0	0.266851	0.054147	0	0.30932	0	0	0	0	0	0	0	0	0	0	0	0.593119	0	0	0	0	0.0858957	0	0	0	0	0	0	0	0.502587	0	0	0	0	0	0	0	0	0	0	0	0	0	0	0	0	0	0.270875
CRO_T101699	0	0.0502956	0	0	0	0	0	0.0400844	0	0	0	0	0	0	0	0	0.0711213	0	0.0309838	0.0772338	0.129489	0	0	0	0	0	0	0	0	0	0	0	0	0	0	0.0877318	0.298751	0	0.235836	0	0	0	0.0617297	0.12669	0.13966	0	0.0695903	0.065612	0
CRO_T101700	0.0548515	0	0	0.0253317	0	0	0	0.0694673	0.127408	0	0	0	0	0	0	0	0	0	0	0.0339517	0	0.132288	0.103925	0	0	0.0727051	0	0	0	0	0	0	0	0.213785	0.365336	0	0.257859	0.298714	0.0680164	0.148248	0	0.154633	730592	0.278502	0.246494	0.278546	0	0.0585649	0
CRO_T101702	0	0	0	0	0	0	0	0	0	0	0	0	0	0	0	0	0	0	0	0	0	0	0	0.0908438	0	0	0	0	0	0	0	0	0	0	0	0	0	0	0	0	0	0	0	0	0	0	0	0	0
CRO_T101704	0	0	0	0	0	0	0	0	0	0	0	0	0	0	0	0	0	0	0	0	0	0	0	0	0	0	0	0	0	0	0	0	0	0	0	0	0	0	0	0	0	0	0	0	0	0	0	0	0.272772
CRO_T101705	0	0	0	0	0	0	0	0	0	0	0	0	0	0	0	0	0	0	0	0	0	0	0	0	0	0	0	0	0	0	0	0	0	0	0	0	0	0	0	0	0	0	0	0	0	0	0	0	0
CRO_T101706	0	0	0	0	0	0	0	0	0.132461	0	0	0	0	0	0	0	0	0	0	0	0	0	0	0	0	0	0	0	0	0	0	0	0	0	0	0	0	0	0	0	0	0	0	0.213584	0	0.274322	0	0	0
CRO_T101707	296807	232981	323809	251892	169447	123971	153023	244143	315445	605063	716975	587582	384106	406456	436743	316569	301826	429385	286655	288479	324592	328667	315422	391966	402098	469622	442832	478384	426792	418015	310467	335435	357867	448711	434714	369408	544546	41289	475111	48591	417893	412671	280816	355828	346876	359257	235939	274682	227048
CRO_T101709	583243	342495	249893	211047	158583	406375	7069	426263	625215	136871	199781	170459	255014	512564	436679	0	0.889829	167082	0.390235	169122	0.809788	140445	0.364718	0.332444	390817	42015	730072	480026	554984	766563	424998	543485	0.572276	362565	689516	164585	495882	161647	0	0.538219	0.660256	111965	116785	0	0	0.497273	130222	164955	0.718356
CRO_T101711	856116	112976	574726	594723	38008	419862	339101	787503	673895	109043	858787	102344	120568	100063	109217	105453	121096	100002	127065	161504	12.41	102988	112911	995618	977513	113359	106295	219321	201965	227786	121758	131875	111043	278799	321787	138263	163553	289926	351183	263781	162115	366092	131017	110948	81371	938992	146497	132218	921743
CRO_T101714	0	0	0	0	0	0	0	0	0	0	0	0	0	0	0	0	0	0	0	0	0	0	0	0	0	0	0	0	0	0	0	0	0	0	0	0	0	0	0	0	0	0	0	0	0	0	0	0	0
CRO_T101715	478829	483598	398221	296557	274508	260066	249509	426007	395349	876829	976191	866714	635175	640638	686698	559109	544689	394072	569827	622218	599362	575429	589141	67893	508949	538573	54991	810577	812058	854597	503925	484492	565251	977151	105947	109795	116008	110057	105515	101202	109	970951	793478	65008	736859	677809	799844	726941	565708
CRO_T101716	628377	491873	547309	362865	738977	569281	771784	676122	554303	247173	267047	241.21	166402	162127	170743	845944	833587	923421	102322	972057	899201	996716	103.21	126398	119183	131073	137538	146855	148351	147006	997794	970616	101779	162124	162215	124.74	136908	168979	161.66	145855	110658	154264	237246	159903	221.89	208512	810542	918384	560017
CRO_T101717	0.100935	0	0	0.0938602	0	0	0.149148	0	0	0	0	0	0	0	0	0	0	0	0	0	0	0	0	0	0	0	0	0	0	0	0	0	0	0	0	0	0	0	0	0	0	0	0	0	0	0	0	0	0
CRO_T101718	374161	538967	327132	439812	128629	158387	159554	344432	428604	94201	102298	971183	179927	168405	16.4	160508	200976	182394	235325	261138	226551	216276	212834	191812	290012	273361	251625	270832	19752	231519	317792	273835	329658	19913	194249	264813	240268	237084	199485	209451	244476	173083	131309	279346	339505	26071	387397	28155	273036
CRO_T101719	259048	31139	771786	21991	655962	559081	198837	766431	52602	316321	342549	347208	296341	330407	316615	629755	788443	294361	713507	122574	101435	13003	138493	550661	18587	202366	153579	168275	150952	139082	249994	312077	338492	149543	152652	330303	306749	202701	187444	127485	519407	158074	236367	312151	226721	125989	168923	199079	298628
CRO_T101720	0	0	0	0	0	0	0	0	0	0	0	0	0	0	0	0	0	0	0	0	0	0	0	0	0	0	0	0	0	0	0	0	0	0	0	0	0	0	0	0	0	0	0	0	0	0	0	0	0
CRO_T101721	702376	650086	30.71	50943	289226	262368	259567	299909	320892	138385	111254	129521	324692	319044	322994	429205	477605	438323	429737	458896	361615	456721	524763	590286	48195	457213	480143	451334	453137	473821	432494	480013	445009	479848	47957	335535	332172	480382	459881	428096	331747	524603	240336	600298	409323	46807	459817	339042	31.39
CRO_T101722	0.10411	0.0238756	0	0	0.017096	0.0153401	0	0.410766	0.160415	0.108593	0.0530289	0.0270631	0.0765648	0.082235	0.0754002	0.0636544	0.137407	0.30703	0.119867	0.0921805	0.18657	0.0721891	0.14111	0.308204	0.0882265	0.125391	0.0889447	0	0.0399796	0.265929	0	0	0.182032	0.246858	0	0.0869823	0.0988166	0.257584	0	0	0.0518507	0.0882282	0.0297342	0.242912	0.367284	0.153507	0.0335117	0.125917	0.138578
CRO_T101723	634534	49032	486255	346606	46628	475474	462198	384774	353417	100992	0.795468	0.699279	230503	239771	18415	239475	211596	320808	401943	299616	384712	211393	235051	317804	278913	249766	230069	665144	98341	88834	354722	414944	349052	517129	42795	462007	635762	486063	423802	518593	663691	409453	586203	192542	128271	12745	213724	235332	145966
CRO_T101724	0.107853	0	0	0	0.189417	0	0	0	0	0.361436	0	0	0.0849046	0.092289	0	292931	175509	103772	192805	570064	208706	136678	115043	101703	0.604796	0.712564	0.760286	104589	122984	168868	0.418037	0.735935	0.769111	0.278104	0	0.44237	0	0	0.132605	0.728283	0.895936	0.302766	0.217903	357982	32304	242292	322074	418947	170477
CRO_T101726	0	0	0	0	0.199425	0.0896867	0	0.751346	0.786289	0.295482	0.144528	0	0.561176	0.903016	0	682552	446074	212734	489128	190209	600788	312486	220477	190971	219409	0.696353	0.245221	105689	0.886269	189539	139358	139779	328629	0	0	0	0.274631	0	0.215935	0	0	0.244145	0.684492	870263	792629	562559	855714	724561	300008
CRO_T101727	690784	795058	266079	32138	262643	29574	330809	277614	351688	430945	448027	495621	655062	549195	551895	648532	408038	289681	459477	204764	554774	384576	298516	266204	56672	628455	899138	937816	121517	130827	432089	424479	417721	117622	721461	136948	968844	933298	128854	979505	89735	110915	432732	707794	887952	37664	14551	125129	468415
CRO_T101728	0	0	0	0	0	0	0	0	0	0	0	0	0	0	0	0	0	0	0	0	0	0	0	0	0	0	0	0	0	0	0	0	0	0	0	0	0	0	0	0	0	0	0	0.732169	0.483848	0.931633	0	0	0
CRO_T101729	0	0	0	0	0	0	0	0	0	0	0	0	0	0	0	0	0	0	0	0	0	0	0	0	0	0	0	0	0	0	0	0	0	0	0	0	0	0	0	0	0	0	0	0.0879296	0	0.112248	0	0	0
CRO_T101730	0	0	0	0	0	0	0	0	0	0	0	0	0	0	0	0	0	0	0	0	0.0510847	0	0	0	0.630651	0	0	0	0.0700949	0	0	0	0	0	0	0	0	0	0	0	0	0	0	0.339074	0.248451	0.39787	0	0	0
CRO_T101731	0	0	0	0	0	0	0	0	0	0	0	0	0	0	0	0	0	0	0	0	0	0	0	0	0	0	0	0	0	0	0	0	0	0	0	0	0	0	0	0	0	0	0	0	0	0	0	0	0
CRO_T101732	0.163096	0.0373669	0.163343	0.0652254	0	0.0240938	0.069472	0	0.0279402	0.290282	0.241246	0.164542	0.15562	0.292667	0.115509	0.35123	0.542208	127311	0.469875	0.203658	0	0.285139	0.760184	0.405198	0	0.0641634	0.136225	0.349835	0.489985	0.11611	0	0.332921	0	0.188973	0.0642443	0.333152	0.608607	0	0	0.328158	0.563118	0.135653	0	0.0501383	0.106585	0.125008	0	0.0499282	0.08772
CRO_T101733	0.150506	0	0	0	0	0	0	0	0	0	0	0	0.249134	0	0	129067	0.347724	0	0.609979	108464	0	0	0.855141	103929	0	0	0	0	0	0	0	0	0	0	0	0	0	0	0	0	0	0	0	0	0	0.388646	0	0	0
CRO_T101734	0	0	0	0	0	0	0	0	0	0	0	0	0	0	0	0	0	0	0	0	0	0	0	0	0	0	0	0	0	0	0	0	0	0	0	0	0	0	0	0	0	0	0	0	0	0	0	0	0
CRO_T101736	0	0	0	0	0	0	0	0	0.369015	0	0	0.107555	0.101198	0	0	371691	238619	0	259476	117253	16528	11194	0.65663	158837	0.177901	0	0	0.614057	0.160614	0.152843	0	0.144189	0	0	0	0.34777	0.197509	0	0.469035	0	0	0	0.260619	453024	449345	405914	0.330994	0.678765	0
CRO_T101737	0	0	0	0	0	0	0	0	0	0	0	0	0	0	0	0	0	0	0	0	0	0	0	0	0	0	0	0	0	0	0	0	0	0	0	0	0	0	0	0	0	0	0	0.546686	0.293441	0.644962	0	0	0
CRO_T101738	487633	832739	231008	269637	160642	121977	419386	487246	525322	725705	580991	661606	741861	604323	470584	0.257897	0.797916	0.496885	0.534932	0.159569	112331	0	0.254248	101938	615437	680304	313744	990578	183254	15265	424509	441659	490493	179065	992192	105922	770549	132166	140554	140169	20768	124468	790329	431178	396365	463047	278521	172892	162641
CRO_T101739	0.276947	0.317706	0	0.333054	0.14898	0.0414495	0.535036	0.104924	0.0481032	115288	142427	183944	0.971264	133734	0.527057	0.0854452	0.0920645	979242	0.283841	0.387929	0.754548	0.388414	0.0882135	0.239202	0.470505	0.222085	106249	232306	0.74193	180622	135021	0.645198	0.120751	185629	0.558894	0.577346	0.131741	0.5725	137006	250261	193791	0.71104	119559	208544	137869	239141	0.176076	0.416592	0.105697
CRO_T101740	126077	120916	0.456843	0.635582	0.229035	0.413867	0.742777	160408	195342	0.597378	0.428067	0.292453	0.279032	0.30216	0.566928	0.820127	0.662208	142366	207238	0.119333	148484	142038	0.183668	0.49766	0	0.703211	0.248871	0.427283	111312	0	0	0.607588	0	0.91554	30205	0	0.832569	12051	0	0.9686	0	0.501141	104303	0	0.922412	0.788813	161081	153975	0.379091
CRO_T101741	0	0	0	0	0	0	0	0	0	0	0	0	0	0	0	0	0	0	0	0	0	0	0	0	0	0	0	0	0	0	0	0	0	0	0	0	0	0	0	0	0	0	0	0	0	0	0	0	0
CRO_T101743	0.134226	0.205374	0	0	0	0	0	111942	133897	632239	795432	607821	4971	726262	825414	116715	15605	172227	136993	256585	0.862002	0.664172	154452	116428	525831	329992	314705	631427	570125	83431	0.666114	256147	35918	844705	759635	170846	621735	743014	490213	476678	249697	176173	0.562195	280122	342333	287008	0.629565	0.597594	128615
CRO_T101744	0	0	0	0	0	0	0	0	0	0	0	0	0	0	0	0	0	0	0	0	0	0	0	0	0	0	0	0	0	0	0	0	0	0	0	0	0	0	0	0	0	0	0	0	0	0	0	0	0
CRO_T101745	0	0	0	0	0	0	0	0	0	0	0	0	0	0	0	0	0	0	0	0	0	0	0	0	0	0	0	0	0	0	0	0	0	0	0	0	0	0	0	0	0	0	0	0	0	0	0	0	0
CRO_T101746	0	0	0	0	0	0	0	0	0	0.430396	0	0	0	0	0	0	0	0	0	0	0	0	0	0	0	0	0	0	0	0	0	0	0	0	0	0	0	0	0	0	0	0	0	0	0	0	0	0	0
CRO_T101747	0	0	0	0	0	0	0	0	0	0	0	0	0	0	0	0	0	0	0	0	0	0	0	0	0	0	0	0	0	0	0	0	0	0	0	0	0	0	0	0	0	0	0	0	0	0	0	0	0
CRO_T101748	0	0	0	0	0	0	0	0	0	0	0	0	0	0	0	0	0	0	0	0	0	0	0	0	0	0	0	0	0	0	0	0	0	0	0	0	0	0	0	0	0	0	0	0	0	0	0	0	0
CRO_T101749	0	0	0	0	0	0	0	0	0	0	0	0	0	0	0	0	0	0	0	0	0	0	0	0	0	0	0	0	0	0	0	0	0	0	0	0	0	0	0	0	0	0	0	0	0	0	0	0	0
CRO_T101751	0	0	0	0	0	0	0	0	0	0	0	0	0	0	0	0	0	0	0	0	0	0	0	0	0	0	0	0	0	0	0	0	0	0	0	0	0	0	0	0	0	0	0	0	0	0	0	0	0
CRO_T101752	0	0	0	0	0	0	0	0	0	0	0	0.0558113	0	0	0	0	0	0.134662	0	0	0	0	0	0	0	0	0	0	0	0	0	0	0	0	0	0	0	0	0	0	0	0	0	0	0	0	0	0	0
CRO_T101755	0	0.545205	0	0.670311	0	174244	0.840928	0.225934	0	0	0.142574	0	0	0	0	0	0	0	0.259562	0.272241	0	0	0	0	0	0	0	0	0	0	0	0	0	0	0	0	0	0	0	0	0	0	0	0.561046	0.984079	0	0	0	0
CRO_T101756	0	0	0	0	0	0	0	0	0	0	0	0	0	0	0	0	0	0	0	0	0	0	0	0	0	0	0	0	0	0	0	0	0	0	0	0	0	0	0	0	0	0	0	0	0	0	0	0	0
CRO_T101757	0	0	0	0.0530629	0	0	0	0	0	0	0	0	0	0	0	0	0	0	0	0.170316	0	0	0	0	0	0	0	0	0	0	0	0	0	0	0	0	0	0	0	0	0	0	0	0	0	0.395058	0	0	0
CRO_T101758	386619	410463	281068	225619	253868	247095	293614	365698	330949	735851	787368	746957	588831	609174	600403	895507	907334	639715	915321	112711	986819	936413	958914	100887	564425	565241	56048	610312	57396	578649	488579	468033	499572	616134	62829	501842	587528	573497	629265	577747	561993	564711	96061	773716	958114	820633	832021	920615	570762
CRO_T101759	771554	559744	497791	518737	224269	0.767001	178609	863439	863739	664162	698807	738767	613492	481596	660259	0.693333	12849	243443	10202	109118	107031	0.452759	123586	104425	637553	450879	294181	105973	879569	834052	454813	365348	394721	100418	808822	47472	461978	673769	52968	683967	102636	693087	585528	383526	22043	423567	302133	316724	380958
CRO_T101760	0	0	0	0	0	0	0	0	0.0575862	0	0	0	0	0	0	0.155883	0	0	0.131039	0.0479663	0	0	0.0400734	0.133755	0	0	0	0	0	0.0581098	0	0	0	0	0	0	0	0	0	0	0.194595	0	0	0.158111	0	0.000167158	0	0	0
CRO_T101762	0	0	0	0	0	0	0	0	0	0	0	0	0	0	0	0	0	0	0	0	0	0	0	0	0	0	0	0	0	0	0	0	0	0	0	0	0	0	0	0	0	0	0	0	0	0	0	0	0
CRO_T101763	0	0	0	0	0	0	0	0	0	0	0	0.0373401	0	0	0	0	0	0	0	0	0	0	0.0451047	0	0	0	0	0	0	0	0	0	0	0	0	0	0	0	0	0	0	0	0	0	0	0	0	0	0
CRO_T101768	0	0	0	0	0	0	0	0	0	0	0	0	0	0	0	0	0	0	0	0	0	0	0	0	0	0	0	0	0	0	0	0	0	0	0	0	0	0	0	0	0	0	0	0	0	0	0	0	0
CRO_T101770	0	0	0	0	0	0	0	0	0	0	0	0	0	0	0	0	0	0	0	0	0	0	0	0	0	0	0	0	0	0	0	0	0	0	0	0	0	0	0	0	0	0	0	0	0	0	0	0	0
CRO_T101772	0	0	0	0	0	0	0	0	0	0.0402638	0	0.0613134	0	0	0	0	0	0	0	0	0	0	0	0	0	0	0	0	0	0	0	0	0	0	0	0	0	0	0	0	0	0	0	0	0	0	0	0	0.0493398
CRO_T101773	22351	194114	152281	12252	236156	221902	330353	168022	21367	137111	140811	132313	71551	723967	745539	627329	602393	575983	782401	932002	890028	77559	715829	885539	459213	386035	437416	713587	644362	684101	395956	473029	446712	108752	118781	484818	456258	86519	116958	872093	38747	113649	106388	48822	58753	491059	393506	483805	262192
CRO_T101776	0	0	0	0	0	0	0	0	0	0	0	0	0	0	0	0	0.234384	0	0	0	0	0.247564	0	0	0	0	0	0	0	0	0	0	0	0	0	0	0	0	0.480757	0	0	0	0	0.410436	0	0	0.150113	0	0
CRO_T101778	0	0.117375	0	0.068254	0	0	0	0	0	0	0	0	0	0.706782	0	0	0.307879	0	0	0	0	0	0	0	0	0	0	0	0	0.374362	0	0	0	0	0	0	0	0.426528	0	0	0	0	0	0	0	0	0	0	0
CRO_T101779	0	0.0682671	0	0	0	0	0.0631895	0.106975	0	0	0.0681627	0	0	0.141072	0	0	0	0.161352	0	0	0	0.102851	0	0	0	0	0	0	0	0	0	0	0	0	0	0	0.25551	0	0	0	0	0	0	0	0	0	0	0	0
CRO_T101780	528578	379388	645033	716261	217764	300666	0.801797	675122	857065	0	0	0	0	0	0	120853	0.651193	146504	0.856744	176809	0.592617	0.685202	320289	0.973154	0	0	0	0	0	0	0	0	0	0	0	0	0	0	0	0	0	0	0.569767	172828	254662	218348	0	120717	0
CRO_T101781	0.229864	0	0.559226	0.433288	0	0.497378	0	0	0	0	0	0	0	0	0	0	0	0	0	0	0	0	0	0	0	0	0	0	0	0	0	0	0	0	0	0	0	0	0	0	0	0	0	0	0	0	0	0	0
CRO_T101782	0.919875	0	0.682213	0	0	0	0.177275	0	0	0	0	0	0	0	0	0	0	0	0	0	0	0	0	0	0	0	0	0	0	0	0	0	0	0	0	0	0	0	0	0	0	0	0	0	0	0	0	0	0
CRO_T101785	0	0	0	0	0	0	0	0	0	0	0	0	0	0	0	0	0	0	0	0	0	0	0	0	0	0	0	0	0	0	0	0	0	0	0	0	0	0	0	0	0	0	0	0	0	0	0	0	0
CRO_T101786	0	0	0	0	0	0	0	0	0	0	0	0	0	0	0	0	0	0	0	0	0	0	0	0	0	0	0	0	0	0	0	0	0	0	0	0	0	0	0	0	0	0	0	0	0	0	0	0	0
CRO_T101787	0	0	0	0	0	0	0	0	0	0	0	0	0	0	0	0	0	0	0	0	0	0	0	0	0	0	0	0	0	0	0	0	0	0	0	0	0	0	0	0	0	0	0	0	0	0	0	0	0
CRO_T101788	0	0	0	0	0	0	0	0	0	0	0	0	0	0	0	0	0	0	0	0	0	0	0	0	0	0	0	0	0	0	0	0	0	0	0	0	0	0	0	0	0	0	0	0	0	0	0	0	0
CRO_T101791	0	0	0	0	0	0	0	0	0	0	0	0	0	0	0	0	0	0	0	0	0	0	0	0	0	0	0	0	0	0	0	0	0	0	0	0	0	0	0	0	0	0	0	0	0	0	0	0	0
CRO_T101792	0.441597	0	0.47199	0	0	0	0	0.307397	0.530056	0.635787	0.138379	0.495321	0.436149	120426	100523	168618	10769	0.443085	215969	0.562142	125919	0.384395	225105	0.732416	0	0.755289	102203	0	0	0	0	0	0.425882	0	0.596277	12378	0	0	0	0	0	0	0.999614	13473	0	210187	0	0.648453	0
CRO_T101797	0	0	0	0	0	0	0	0	0	0	0	0	0	0	0	0	0	0	0	0	0	0	0	0	0	0	0	0	0	0	0	0	0	0	0	0	0	0	0	0	0	0	0	0	0.226806	0.252669	0	0	0
CRO_T101798	0.0328425	0	0	0	0	0	0	0.167387	0	0	0	0	0.106857	0	0	0	0	0.125178	0.0535928	0.127041	0	0.167057	0	0.0865879	0	0	0	0	0	0.156517	0	0	0	0	0	0	0	0	0.0798647	0	0.213734	0	0.171543	0.0711724	0.082951	0.185463	0	0	0
CRO_T101799	0	0	0	0	0	0	0	0	0	0	0.513574	17908	130522	163147	0.755192	133901	0.844776	0	0.388305	0.546286	0.766709	0.383876	105384	0.0606374	0.607038	0.0586046	0	170987	15007	164047	0	131008	351218	0	0	0	0.656554	245786	0.86556	0.68353	0	0	0	0	0	109638	0	0.980047	0.075571
CRO_T101800	0	0	0	0	0	0	0	0	0	0	0	0	0	0	0	0.545786	0	0	0.255854	0	0	0	0	0.219836	0	0	0	0	0	0	0	0	0	0	0	0	0	0	0	0	0	0	0	0	0	0.300703	0	0	0
CRO_T101801	0	0	0	0.194796	0	0	0	0	0	0.7705	0	0.767661	0.717784	0	0	0	0	0	0	0	0.455859	0	0	0	0	0	0	0	0	0	0	0	0	0	0	0	0	0	0	0	0	0	0	0	0	0	0	0	0
CRO_T101802	0.0430372	0	0	0.0403412	0	0	0	0	0	0.075589	0	0	0.0670934	0	0	0.114627	0	0.159391	0	0.0625621	0.0996782	0.138535	0	0	0	0	0.119388	0	0	0.358497	0	0	0.363713	0	0.343481	0	0	0	0	0.134326	0	0	0	0	0	0	0	0	0
CRO_T101803	0	0	0	0	0	0	0	0	0	0	0	0	0	0	0	0	0	0	0	0	0	0	0	0	0	0	0	0	0	0	0	0	0	0	0	0	0	0	0	0	0	0	0	0	0	0	0	0	0
CRO_T101805	0	0	0	0	0	0	0	0	0	0	0	0	0	0	0	0	0	0	0	0	0	0	0	0	0	0	0	0	0	0	0	0	0	0	0	0	0	0	0	0	0	0	0	0	0	0	0	0	0
CRO_T101807	134748	120356	986115	724386	145994	154286	189646	114971	141386	379859	380855	392172	29171	238957	240032	13027	121907	149036	160446	163752	15.67	125662	129143	151591	151423	12389	160814	184445	278832	276758	953207	12312	106968	207988	222787	247733	220829	248267	24418	213027	132914	281854	255125	183444	17098	222401	124538	134654	159542
CRO_T101808	132194	114993	125405	111164	536464	587855	563929	122524	110466	163026	146156	165474	145656	150303	131113	135498	108567	243737	799834	850437	942866	750723	136675	108218	200186	159253	204668	212865	170054	23251	175381	195435	183647	174399	190468	136263	161299	13735	134346	190264	162758	179848	712404	110156	858733	123673	734643	758524	88397
CRO_T101810	0.0822201	0	0	0	0	0	0	0	0	0	0	0	0	0	0	0	0	0	0	0	0	0	0	0	0	0	0	0	0	0	0	0	0	0	0	0	0	0	0	0	0	0	0	0.172857	0	0	0	0	0
CRO_T101811	152272	0.809787	11562	152814	0.998554	0.161315	0.465159	0.538969	131656	0.091749	0.0883584	0	0.172354	0.27767	0.0847123	0.11084	0	0.596644	0	0.127592	0.216857	0	0	0.0900071	0	0	0	0	0	0	0	0.121329	0	0.416365	0.566184	0	0.834649	0	0.1326	0	0.878922	0	0	0.527102	0.232455	0.798147	0	0	0
CRO_T101812	269948	417767	147458	399222	104038	107609	116771	407544	414634	116555	100835	116301	284574	29294	315697	236104	361778	24791	40618	458989	462298	164056	196676	272229	664364	788604	602706	626517	743363	541737	867481	953281	878232	113663	975052	162648	152903	120898	100004	973731	10183	115789	219081	106201	778339	121676	175942	112985	245832
CRO_T101813	0	0	0	0	0	0	0	0	0	0	0	0	0	0	0	0	0	0.509734	0	0	0	0	0	0.287353	0	0	0	0	0	0	0	0	0	0	0	0	0	0	0	0	0	0	0	0	0	0.197872	0	0	0
CRO_T101814	0.093544	0	0	0	0	0	0	0	0	0	0	0.148326	0.140103	0	0	0	0	0.721456	0	0.111094	0.188082	0	0	0	0	0	0	0	0	0	0	0	0	0	0	0	0	0	0	0.238135	0	0	0	0	0	0	0	0	0
CRO_T101817	0	0	0	0	0	0	0	0	0	0	0	0	0	0	0	232568	137091	0	149665	13446	0.839843	216001	361618	189781	0	0	0	0	0	0	0	0	0	0	0	0	0	0.27047	0	0	0	0	0.245874	0	0	0	0	0	0
CRO_T101818	0	0	0	0	0	0	0	0	0.190995	0	0	0	0	0	0	0	0	0	0	0	0	0	0	0	0	0	0	0	0	0	0	0	0	0	0	0	0	0	0	0	0	0	0	0	0	0	0	0	0
CRO_T101819	0	0	0	0	0	0	0	0	0	0	0	0	0	0	0	0	0.17411	0	0.874857	0	0	0.212653	0.577354	0.447058	0	0	0	0	0	0	0	0	0	0	0	0	0	0	0	0	0	0	0	0	0	0	0	0.111121	0
CRO_T101820	0	0	0	0	0	0	0	0	0	0	0	0	0	0	0	0	0	0	0.0616286	0	0	0	0.179724	0.103334	0	0	0	0	0	0	0	0	0	0	0	0	0	0	0	0	0.157929	0.134758	0	0.32427	0.557609	0.439399	0	0	0
CRO_T101821	0.0512592	0	0	0.0481485	0	0	0	0	0	0.380549	0.962122	0.264721	0	0	0	0	0	0.210586	0.0523987	0	0	0.249747	0	0.0899447	0	0	0	0	0	0	0	0	0	0	0	0	0	0	0	0	0	0	0	0.121003	0	0	0	0	0
CRO_T101823	777183	721241	623376	909396	922774	993825	112905	962663	988762	470251	446095	394607	593757	671778	696731	351317	448363	45906	623454	519086	627678	400518	622443	458776	968079	793105	943326	677964	599155	532703	857907	862496	897049	613315	56064	358966	44385	564013	440426	726314	376352	456613	540493	10948	121256	107806	732812	61875	470001
CRO_T101824	0	0.298444	0	0	0	0	0	0	0	0	0	0	0	0	0	0	0.267332	0	0	0	0	0	0	0.178795	0	0	0	0	0	0	0	0	0	0	0	0	0	0	0	0.506339	0	0	0	0	0	0.305724	0	0	0
CRO_T101825	0	0	0	0	0	0	0	0	0	0	0	0	0	0	0	0	0	0	0	0	0	0	0	0	0	0	0	0	0	0	0	0	0	0	0	0	0	0	0	0	0	0	0	0	0	0	0	0	0
CRO_T101826	0	0	0	0	0	0	0	0	4.76E-08	0	0	0	0	0	0	0	0	0.29299	0	0	0	0	0	0	0	0	0	0	0	0	0	0	0	0	0	0	0	0	0.153386	0	0	0	0	0	0	0	0	0	0
CRO_T101827	0	0	0	0	0	0	0	0	0	0	0	0.611163	0.246868	0	0	0.277719	0.848729	0	0	0.185702	0	0	0	0.220724	0	0	0	0	0.314276	0	0	0	0.354199	0	0	0	0	0	0.308328	0	0	0	0	0	0	0	0	0.000495693	0
CRO_T101828	126858	120555	0.793692	156105	0.392103	0.905837	142803	0.911681	0.283148	484343	520139	393806	250998	321316	255934	365694	2241	357841	291877	349086	264785	341218	290166	208254	151795	121359	107998	0.926197	271467	0.915038	0.411268	0.695742	0	160562	163632	0.845909	0.471955	0.621016	0	103474	126966	0.435284	332099	470717	414588	523359	136398	111812	109702
CRO_T101829	303421	301856	329943	238308	219711	198951	17464	362336	263085	383431	338801	294198	250449	259672	281221	202067	154723	989669	12063	140033	146021	144715	159717	22694	179776	243519	253167	463705	344413	246833	273699	186669	16216	293532	252766	317978	391201	374762	290355	36741	442213	302842	140391	299107	896411	352268	122999	796733	87898
CRO_T101830	12692	156231	102044	105693	744968	745774	605606	18021	181694	210083	238805	210157	226304	223081	213647	148892	160921	166632	152371	165779	157946	151744	178563	184061	170621	180371	165806	153233	203996	194089	146236	149923	159355	164343	147079	147637	181831	147546	146643	133749	195674	14671	18082	345174	282688	316155	162632	170105	202094
CRO_T101831	209308	164046	155508	167078	142381	0.794919	0.998016	682507	55438	20958	260335	193216	140973	0.755653	0.83713	198784	257263	155014	224243	199395	258473	274955	262542	240727	0.757825	355799	17532	107561	179909	0.212291	0	0.609736	153679	229726	0.469658	0.731884	0.824582	0.963351	0.218628	120839	234342	199191	0.988915	23757	395627	34.48	0.2202	0	0.898603
CRO_T101833	0	0	0	0	0	0	0	0	0	0	0	0	0	0	0.236095	0	0	0	0	0	0	0	0	0	0	0	0	0	0	0	0	0	0	0	0	0	0	0	0	0	0	0	0	0	0	0	0	0	0
CRO_T101834	0	0.235569	0	0	0	0	0	0	0.344582	0	0	0	0	0	0	0	0	0	0	0	0	0	0	0	0	0	0	0	0	0	0	0	0	0	0	0	0	0	0	0	0	0	0	0.328566	0	0	0	0	0
CRO_T101836	0	0	0	0	0	0	0	0	0	0	0	0	0	0	0	0	0	0	0	0	0	0	0	0	0	0	0	0	0	0	0	0	0	0	0	0	0	0	0	0	0	0	0	0	0	0	0	0	0
CRO_T101837	135572	43662	340962	464992	22.28	225255	501862	166101	106388	199108	18863	201074	118984	124768	955277	603526	521025	433731	686107	227074	485195	240408	29297	413551	412887	360693	427827	127936	135267	122478	702675	577072	578891	208954	197074	594244	584759	197093	170841	296732	116334	186924	393925	482048	118786	14919	265928	402263	204005
CRO_T101838	0	0	0	0	0	0	0	0	0	112128	0.223606	0	0.214798	0.230064	0.209242	0	0	0	0	0	0	0	0	0	0	0	0	0.313781	0	0.312574	0	0	0.374617	0	0	0	0	0	0.640969	0	0.411429	0	0	0.220614	0	0.273435	0	0	0
CRO_T101839	0	0	0	0	0	0	0	0	0	0	0	0	0	0	0	0	0	0	0.162282	0.304859	0.171037	0.197785	0.152186	0	0	0	0	0	0	0	0	0	0	0	0	0	0	0	0	0	0	0	0	0	0	0	0	0	0
CRO_T101842	100024	638552	587534	374173	447701	340733	130742	368529	369899	459409	489239	473609	425332	393921	400016	811719	819442	974078	707981	947625	686027	765274	913688	878844	333381	320686	306622	353949	405321	399651	265228	274779	308194	463123	506088	371851	362559	435467	382712	421834	297336	441973	31601	151867	108783	161867	306086	479098	74453
CRO_T101843	0.910595	147306	0.813941	0.91348	0.997998	0.91052	23024	0.626135	114618	0.678145	0.440462	0.47653	0.449146	0.288469	0.260676	0.157007	0.604775	0.316388	0.176513	0.599262	0.152545	192436	124577	0.788284	0.678261	0.674245	0.239278	185175	366976	297284	0.168791	0.480041	0.122882	513227	352872	21279	261676	463797	246433	382957	0	516227	0.791162	301287	224466	251872	0.906913	0.974037	143423
CRO_T101844	103822	0.929894	0.473117	17117	0.126485	0.645475	0.795252	107637	0.878698	0.397972	0.315874	0.40169	0	0	0	0	0	0	0	0	0	0.508419	0.559005	0	0.940909	0	128504	249658	0.581957	0.447229	0	0	0.328464	162972	0	189956	0.417389	150228	0.84858	120904	10944	277801	0	0.946159	155107	170057	0.236321	0	0.396303
CRO_T101845	229107	19682	140359	260179	0.516074	0.700385	326687	19646	182551	822724	742884	829043	725527	455377	807096	388483	40205	323317	319386	295612	304306	334755	218955	4254	314783	480742	334548	545754	267778	524056	295085	412874	398977	38352	449057	116393	152953	344729	260549	28756	492423	0.788688	0.766453	201608	357693	299008	0	0.487322	0.283844
CRO_T101846	0	0	0	0	0	0	0	0	0	0	0	0	0	0	0	0	0	0	0	0	0	0	0	0	0	0	0	0	0	0	0	0	0	0	0	0	0	0	0	0	0	0	0	0	0	0	0	0	0
CRO_T101847	497577	550874	480174	323466	162093	539105	415694	207851	290094	402586	350513	432769	222064	148118	115888	0.639129	0	153208	0.604114	0	125361	0	169384	0.514649	302507	154476	260817	966053	156211	281841	123362	189305	141748	64146	197063	127395	220703	500483	227599	499923	327081	51999	0	121866	134677	0.769817	0	0	0.556035
CRO_T101848	0	0	0	0	0	0	0	0	0	0.100629	0.197131	0	0.571729	0.309615	0	0	0	0.287953	0	0	0	0	0	0.186093	0	0	0.7576	0.284708	0.148505	0	0	0	0	0	0	0	0	0	0	0	0	0	0	0	0	0	0	0	0
CRO_T101851	0	0	0	0	0	0	0	0	0	0	0	0	0	0	0	0	0	0	0	0	0	0	0	0	0	0	0	0	0	0	0	0	0	0	0	0	0	0	0	0	0	0	0	0	0	0	0	0	0
CRO_T101854	0.857013	286116	0.206523	192138	0.820953	0.185171	0.801381	0.431495	182289	4001	778661	52128	172027	0.922042	168329	0.742675	0	237753	0	152115	0.364178	0	0.984128	149507	200867	614088	353585	518107	136139	129277	477826	285153	0.514729	13976	0	0.986896	0	0	0	0	0.593862	0.503528	38515	283218	234745	626176	15617	0.741837	0
CRO_T101856	0	0	0	0	0	0	0	0	0	0	0	0	0	0	0	0	0	0	0	0	0	0	0	0	0	0	0	0	0	0	0	0	0	0	0	0	0	0	0	0	0	0	0	0.146839	0	0	0	0	0
CRO_T101858	0	0	0	0	0	0	0	0	0	0	0	0	0	0	0	0	0	0	0.051618	0	0	0	0	0.0882031	0	0	0	0	0	0	0	0	0	0	0	0	0	0	0	0	0	0	0	0	0	0	0	0	0
CRO_T101859	0	0	0	0	0	0	0	0	0	0	0.367177	0	0	0	0	0	0	0	0.054732	0	0	0	0	0	0	0	0	0	0	0	0	0	0	0	0	0	0	0	0	0	0.0861136	0	0	0	0	0	0	0	0
CRO_T101860	0	0	0	0	0	0	0	0	0	0	0	0	0	0	0	0	0	0	0	0	0	0	0	0	0	0.085517	0	0	0	0	0	0	0	0	0	0	0	0	0	0	0	0	0	0	0	0	0	0	0
CRO_T101861	0.231982	0.414136	0	0	0	0	0	0.606857	0	0	0.601905	0.409195	0	0.208748	112344	0.246061	0	0.508366	0.142115	0	0.242812	0	0.216797	0.198424	0	0	0	0	0	0	0	0	0	0.18871	0	0	0	0	0	0	0	0	0	0.617502	0.027516	0	0	0.0648815	0
CRO_T101863	318337	535597	301167	194326	320523	225617	141381	346635	197051	10998	880749	109638	670414	570957	532159	747676	956527	14163	834855	962809	103735	847121	119411	938497	546473	503713	553149	488491	394642	361436	245785	339113	398053	61502	445834	653167	307828	250984	6.16	326809	625207	436274	444221	687295	581331	624085	307306	35609	22422
CRO_T101864	142728	173655	129474	139199	641889	762499	639842	713073	108338	317122	318775	355829	263043	233368	197893	186887	170698	175565	174817	22156	164922	16218	203533	206576	198207	184401	188901	233125	253782	235129	164478	164177	148939	25913	221206	234744	212252	218743	205833	182112	293585	224045	173465	308872	274909	400924	110741	124327	157688
CRO_T101866	0	0	0	0	0	0	0	0	0	0	0	0	0.221245	0	0.22405	0	0	0	0	0	0	0	0	0	0	0	0	0	0	0	0	0	0	0	0	0	0	0	0	0	0	0	0	0	0	0	0	0	0
CRO_T101867	0.218633	0.174935	0.259011	0.206312	0	0	0	0	0.130398	0.856163	236168	150843	0.622338	144893	0.830712	0	0.643105	0	0.622436	0	115915	0.915488	0.656237	0.373684	0.302974	0.845486	0	256777	0.269374	0.255077	229777	0	0.614022	0.55216	176232	0	0	0	0.263387	0	0	0.601201	0.886687	150447	205562	0.779126	121041	0.241233	0.516709
CRO_T101868	0	0	0	0	0	0	0	0	0	0	0	0	0	0	0	0	0	0	0	0	0	0	0	0	0	0	0	0	0	0	0	0	0	0	0	0	0	0	0	0	0	0	0.807758	0	0	0	0	0	0
CRO_T101869	0	0	0	0	0	0	0	0	0	0	0	0	0	0	0	0	0	0	0	0	0	0	0	0	0	0	0	0	0	0	0	0	0	0	0	0	0	0	0	0	0	0	0	0	0	0	0	0	0
CRO_T101870	23381	215679	227888	215203	351525	327426	290618	232919	201375	327624	333051	364723	240436	283737	263512	108608	129468	314282	164892	132881	124119	121025	112741	161384	402854	269374	391561	388356	341398	394483	403704	327788	320265	335824	298314	272408	209984	326349	257553	201375	23657	28814	778374	177769	18159	22111	85796	827432	861467
CRO_T101871	0	0	0	0	0	0	0	0	0	0	0	0	0	0	0	0	0	0	0	0	0	0	0	0	0	0.710548	0	0	0	0	0	0	0	0	0	0	0	0	0	0	0	0	0	0	0	0	0	0	0
CRO_T101872	0	0	0	0	0	0	0	0	0.252135	0	0	0	0	0	0	0.365283	0	0	0	0	0	0	0	0	0	0	0	0	0	0	0	0	0	0	0	0	0	0	0	0	0	0	0	0	0	0	0	0	0
CRO_T101873	0	0	0	0	0	0	0	0	0	0.04861	0.0947689	0	0	0	0	0	0.0891474	0	0.0350528	0.272616	0.0695783	0	0.06708	0.184564	0.161676	0.0765342	0	0	0	0.204554	0	0	0	0	0	0.369676	0.129367	0.08812	0.159689	0	0	0.289122	0.147322	0.071646	0.0956181	0	0.0804814	0	0.20144
CRO_T101874	429878	461196	381049	482879	226541	0.795003	206182	528533	611901	677107	646538	649325	486263	456981	37768	469068	549933	562614	442741	372319	366704	329755	458753	426087	254103	250086	366931	204753	231996	25381	159106	29804	303659	376141	386942	466937	584721	211146	271139	217545	321317	352804	336118	485769	35162	391922	155345	188814	313667
CRO_T101875	0.11378	0	0	0	0.448408	0	0	0.582167	0.272696	0	0	0	0	0	0	0.128292	0	0	0	0	0	0	0	0	0	0	0	0	0	0	0	0	0	0.144169	0.146665	0	0	0.598498	0	0	0	0	0	0.245648	0.266981	0.155074	0.130826	0	0.109049
CRO_T101877	215884	188951	179285	0.223294	0.77052	0.376017	172718	0.876506	123148	687624	518164	640614	763204	469794	454699	496589	551968	644917	350391	284136	273548	4456	431393	641935	739138	10916	10834	662426	839741	770159	624843	902937	516247	344474	301227	384404	331506	361835	622821	520851	139737	551014	0.751033	225192	143577	128525	0.551774	0.521826	0.691561
CRO_T101878	412667	32907	147787	183568	328762	18405	15409	773536	617481	332444	231068	189268	0	0.948538	0	0	0	585518	0	0	0	0	0	0	232469	0	233836	0.666243	140051	199488	0	0	0	0	0.736154	0	0	0	0	0.747011	0	0	0	0	181118	0.690181	0	0	0
CRO_T101879	117153	709184	961547	223805	262573	212095	563237	555998	740088	0	0	0	0	0	0	190875	155913	220481	0.82925	0.547521	0.154046	107407	155867	116593	0	0.224872	0	0	0	0	0	0	0	0	0	0	0	0	0	0	0	0	0.746114	0.304948	0.499519	0.773119	0.834453	0	0.14071
CRO_T101880	0	0	0	0	0	0	0	0	0	0	0	0	0	0	0	0	0	0	0	0	0	0	0	0.973154	0	0	0	0	0	0	0	0	0	0	0	0	0	0	0	0	0	0	0	0	0	0	0	0	0
CRO_T101881	0.0386625	0.124165	0.133472	0.0360139	0.132695	0.0398068	0	0.0948628	0.132974	0	0.175998	0.0604797	0.0572021	0.0616999	0	0	0	0	0	0	0	0.093304	0	0	0	0	0	0.08689	0.0912901	0.0861412	0	0	0	0.188665	0	0	0	0.0980551	0	0	0	0.205328	0.317081	0	0.0892777	0	0	0	0.0723219
CRO_T101882	0	0	0	0	0	0	0	0	0	0	0.106799	0.109783	0	0	0	0	0	0	0	0	0	0	0	0	0	0	0	0	0	0	0.173422	0	0	0	0	0	0	0	0	0	0	0	0	0	0	0	0	0	0
CRO_T101884	0	0	0	0	0	0	0	0	0.106224	0	0	0	0	0	0	0	0.209953	0	0.0914562	0.11327	0	0.237935	0	0.312828	0	0	0	0	0	0	0	0.208347	0	0	0	0.253821	0	0	0	0	0	0	0	0.254393	0	0	0	0	0
CRO_T101885	0	0	0	0	0	0	0	0	0	0	0	0	0	0	0	0	0	0	0	0	0	0	0	0	0	0	0	0	0	0	0	0	0	0	0	0	0	0	0	0	0	0	0.438282	0	0	0	0.488713	0	0
CRO_T101886	103638	125347	0	0	0	0	0	0.523633	0.247633	0	0	0	0	0	0	0	0.500917	0.980487	0	0	0	0	0	0	0	0	0	0	0	0	0	0	0	0	0	0	0	0	0	0	0	0	0	0	0	0	0	0	0
CRO_T101887	0	0	0	0	0	0	0	0	0	0	0	0	0	0	0	0	0.0892574	0	0	0	0	0	0	0	0	0	0	0	0	0	0	0	0	0	0.141144	0	0	0	0	0	0	0	0	419539	498581	403693	0	0	0
CRO_T101888	0.451844	0	0	0	0	0	0	0	0	0	0	0	0	0	0	0	0	0	0	0	0	0	0	0	0	0	0	0	0	0	0	0	0	0	0	0	0	0	0	0	0	0	0	0	0	0	0	0	0
CRO_T101889	0	0	0	0	0	0	0	0	0	0	0	0	0	0	0	0	0	0	0	0	0	0	0	0	0	0	0	0	0	0	0	0	0	0	0	0	0	0	0	0	0	0	0	0	0	0	0	0	0
CRO_T101890	0	0	0	0	0	0	0	0	0	0	0	0	0	0	0	0	0	0	0	0	0	0	0	0	0	0	0	0	0	0	0	0	0	0	0	0	0	0	0	0	0	0	0	0	0	0	0	0	0
CRO_T101891	0.11181	0.165699	0	0	0	0	0	0	0.132569	0.170646	0	0	0	0	0	0	0	0	0	0	0	0	0	0	0	0	0	0	0	0	0	0	0	0	0	0	0.174142	0	0	0	0	0	0	0	0	0	0.12355	0	0
CRO_T101892	0	0	0	0	0	0	0	0	0	0	0	0	0	0	0.188202	0	0	0	0	0	0	0	0	0	0	0	0	0	0	0	0	0	0	0	0	0	0	0	0	0	0	0.339059	0	0	0	0	0	0	0
CRO_T101893	0	0	0	0	0	0	0	0	0	0	0.418299	0	0	0	0	0	0	0	0	0	0.242588	0.723737	0	0	0	0	0	0.299204	0.315619	0	0	0	0	0	0	0	0	0	0	0	0	0	0	0	0	0	0	0	0
CRO_T101894	0	0	0	0	0	0	0	0	0	0	0	0	0	0	0	0	0	0	0	0	0.166559	0	0	0	0	0	0	0	0	0	0	0	0	0	0	0	0	0	0	0	0	0	0	0	0	0.189119	0.171079	0	0
CRO_T101895	292912	297948	228354	299048	187805	157581	233804	261944	234953	420945	480469	360399	29399	318348	31979	117064	113512	282334	109134	134865	15407	125177	117543	125289	252207	213508	299419	319257	272495	240799	142652	193375	174287	207937	209007	146607	21042	188965	18.75	247856	231397	219179	110706	113489	161253	186257	12974	930907	817324
CRO_T101896	15304	147898	108354	750714	874346	888243	863414	106229	760895	360586	346393	362682	273922	230505	206522	201481	20102	189029	201261	220688	200691	187126	209262	205172	194498	188938	227089	21594	187547	212238	127066	152042	14647	199766	239972	169513	192512	170532	190276	175664	250096	189091	196186	237745	242837	332292	13.38	15342	10789
CRO_T101897	174255	131038	801233	472012	821503	739069	114754	770368	264777	238865	211437	22394	227977	145629	150348	121719	118783	22934	997682	99444	109342	100212	125303	154342	101179	141632	18283	104184	142261	115076	432906	929297	900866	154255	164141	173693	146032	913105	920548	974284	178568	136514	531432	530762	100279	871375	496398	400357	328479
CRO_T101899	0	0.0658804	0	0	0	0	0	0	0	0	0	0	0	0	0	0	0	0	0	0	0	0	0	0	0	0	0	0	0	0	0	0	0	0	0	0	0	0	0	0	0	0	0	0.286573	0	0	0	0	0
CRO_T101900	0.260337	0	0.939989	0	0.318161	0	122478	0.657163	0.312382	0.514867	0	0.803703	0.47964	142108	140798	152968	0.852831	100066	186044	0.384384	0	0.882122	162793	238438	0	0	0	0	151831	0	0	0	0	0	159615	495293	0.932675	0	221217	0	0	0.842351	0.585742	665897	799286	12.56	0	0	0
CRO_T101901	0	0	0	0	0	0	0	0	0	0.126705	0	0	0	0	0	0	0	0	0	0	0	0	0	0	0	0	0	0	0	0	0	0	0	0	0	0	0	0	0	0	0	0	0	0	0	0	0	0	0
CRO_T101902	0	0	0	0	0	0	0	0	0	0	0	0	0	0	0	0	0	0	0	0	0	0.372903	0	0.0428224	0	0	0	0	0	0	0	0	0	0	0	0	0	0	0	0	0	0	0	0	0	0	0	0.195344	0
CRO_T101903	23729	30461	380977	467958	126051	204207	0.552289	258983	878666	0	0	0	0	0	0	0	0	0	0	0	0	0	0	0	0	0	0	0	0	0	0	0	0	0	0	0	0	0	0	0	0	0	0.454033	0	0	0	0	0.241096	0.21215
CRO_T101904	0	0	0	0	0	0	0	0	0	0.0657141	0.0640613	0	0	0	0	0	0	0	0	0	0	0	0	0	0	0	0	0	0	0	0	0	0	0	0	0	0	0	0	0	0	0	0.0843917	0	0	0	0	0	0
CRO_T101906	0	0	0	0	0	0	0	0	0	0	0	0	0	0	0.665879	0	0	0	0	0	0	0	0	0.382311	0	0	0	0	0	0	0	0	0	0	0	0	0	0	0	0	0	0	0	440707	808594	327836	0	0	0
CRO_T101907	262718	0.776806	628592	0.476028	0.610064	0.969172	0.451039	303915	199894	356946	334592	293951	543964	478666	393002	131611	107076	14808	693725	876035	427372	69297	926878	143938	652825	509755	771573	316063	237012	33529	731728	902396	729373	127529	120883	779347	119704	152698	109294	135316	420306	74474	359396	517761	18779	183659	449141	511132	231642
CRO_T101908	0.218613	0.105661	0.156376	0.020374	0	0	0	0.0589357	367131	0.163776	0.0402721	0.164245	0.154531	0.374337	0.151482	0	0	0.0779978	0.0674257	0	0	0	0	0.0768169	0.333722	0	0.539747	0.0579528	0.24224	0	0	0	0	0.745704	0.703163	0	0	0.326498	136353	0.578845	101924	186466	0.172025	0.442138	0.0968735	0.110039	0.0489022	0.499862	0.706432
CRO_T101909	0.0262946	0	0	0	0	0	0	0.0677154	0	0	0	0	0	0	0	0	0	0	0	0	0	0	0	0	0	0	0	0	0	0	0	0	0	0	0	0	0	0	0	0	0	0	0	0	0	0	0	0	0.0480984
CRO_T101910	0	0	0	0	0	0	0	0	0	0	0	0	0.0531844	0	0	0	0	0	0	0	0	0	0	0	0	0	0	0	0	0	0	0	0	0	0	0	0	0.0903263	0	0	0	0	0	0	0.0829801	0	0	0.0763087	0
CRO_T101912	0	0	0	0	0	0	0	0	0	0	0	0	0	0	0	0	0	0	0	0	0	0	0	0	0	0	0	0	0	0	0	0	0	0	0	0	0	0	0	0	0	0	0	0	0	0	0	0	0
CRO_T101914	0	0	0	0	0	0	0.177172	0	0	0.218	0	0	0	0	0	136832	76409	160863	955821	111971	144919	104312	115512	139928	0	0	0	0	0	0	0	0	0	0	0.335981	0	0	0	0	0	0	0	0	0.681639	0.755246	0	653329	495001	437867
CRO_T101917	8115.81	8943.07	6640.1	13585.8	5612.23	6751.34	12916.4	18609.3	17972.1	492496	409293	447874	1552.27	1702.98	1737.92	462861	652296	240342	1538.13	958019	1356.11	398964	380.86	594087	4924.27	4911.92	3470.09	1286.94	1580.33	1363.64	5618.67	5342.03	5748.02	974788	780348	727147	735735	1207.6	905815	1092.55	367941	923.14	1066.66	196599	575548	419718	3105.47	376827	756.55
CRO_T101918	0.463892	0.870185	0	157371	0.110101	0.199583	0.145064	135854	0.322285	0	0.142849	0	0	0	0	0	0	246052	0	0	0	0	0	0.158914	0	0.228164	0	0	0.218656	0	0	0	0	0	0	0.237936	0	0	0	0.233514	0	0.244623	0	0.19856	0	0	0	0	0
CRO_T101920	118894	150009	979424	654497	579658	534794	434231	120726	997007	229604	19779	210185	212852	197047	202672	294972	301549	22622	282849	349971	294351	319754	329513	304422	189933	171632	194608	187641	162623	171603	146821	167954	157359	185866	209744	234947	240063	185582	207178	17297	221425	188504	217466	446486	29.57	381531	222301	249119	267645
CRO_T101921	677373	114609	410442	44787	459861	459159	648973	13013	144363	450214	499712	32251	374516	402493	368036	566747	531444	464948	691031	505713	528834	633047	667896	752232	515832	693541	711104	868041	103704	98863	757577	47242	590648	986539	116981	78866	804889	103487	865866	99809	791112	103349	62499	863082	116969	757245	105582	102078	526532
CRO_T101922	644773	590182	618421	489323	305706	311587	234476	456237	44783	192.19	193264	190596	144996	140918	141636	111766	105921	714215	915613	101391	920554	938934	963007	939455	992083	101821	107274	104347	975814	100514	948626	970619	853002	932713	870321	923388	991698	97401	910046	986479	117727	916121	198175	111.52	138.15	158.53	99171	116696	915633
CRO_T101924	0	0	0	0	0	0	0	0	0	0	0	0	0	0	0	0	0	0	0	0	0	0	0	0	0	0	0	0	0	0.741686	0	0	0	0	0	0	0	0	0.758662	0	0	0	0	0	0	0	0	0	0
CRO_T101925	0	0	0	0	0	0	0	0	0	0	0	0	0	0	0	0	0	0	0	0	0	0	0	0	0	0	0	0	0	0	0	0	0	0	0	0	0	0	0	0	0	0	0	0	0	0.226593	0	0	0
CRO_T101926	0	0	0	0	0	0	0	0	0	0	0	0.194565	0	0.196668	0.357695	0	0.242358	0	0.106816	0	0	0	0	0	0.310761	0	0	0	0	0	0	0	0	0	0	0	0	0.303659	0	0	0	0	17834	0	0	0	0	0.209339	0
CRO_T101927	118753	114832	565972	82838	391664	322142	667391	979322	574862	343004	308685	305224	165299	13743	133804	161668	142696	190511	143922	143881	174335	136608	148418	154221	153958	170442	166341	20558	190714	20407	13.94	148078	149753	235332	170112	150251	114853	207296	20886	184189	17455	195712	456993	441444	420493	46667	100182	742649	896004
CRO_T101929	0.0411704	0.181932	0.156902	0.139528	0.0610212	0	0.0624766	0.0619156	0.0194123	0.113589	0.0822227	0.0901729	0.0269445	0.14393	0.147364	0	0	0	0.11505	0.0570375	0.0706687	0	0.254234	0.213532	0.228964	0.124854	0.193914	0.150522	0.229566	0.443418	0	0.157511	0.0887219	0	0.330017	0.086845	0	119186	0.325325	0.117105	0	0.171209	0	0.115296	0.0874567	0.103002	0	0	0.0842825
CRO_T101930	0	0	0	0	0	0	0	0	0	0	0.0396879	0	0	0	0	0	0.154247	0	0.0647702	0.0799624	0	0.102508	0	0.069887	0	0	0	0	0	0	0	0	0	0	0	0	0	0	0	0	0	0	0	0	0	0	0	0	0
CRO_T101933	579451	652374	398469	237643	299325	324569	268594	468491	371654	111.65	949605	111172	96.29	897715	881625	146.27	146314	957012	136737	187.16	148.44	139706	153956	143.17	89291	950143	913185	937253	853393	898279	592744	679836	677416	887247	900036	980589	103138	796588	861521	854876	964344	832108	129708	204912	158866	211212	101099	105.58	946786
CRO_T101934	0	0	0	0	0	0	0	0.167989	0.103004	0	0	0	0	0	0	0	0	0	0	0	0	0	0	0	0	0	0	0.108603	0	0	0	0	0	0	0	0	0	0	0	0	0	0	0	0	0	0	0	0	0
CRO_T101936	0	0	0	0.0762517	0	0	0	0.487026	0.64146	0	0	0	0	0	0	0.165612	0.179163	172322	0.0791729	0.0983614	0	0.57399	0	0.133341	0	0	0	0	0	0.172926	0	0	0.208023	0	0	0	0	0	0	0	0	0	0.161933	306213	251176	201994	0.725933	0.86106	117361
CRO_T101938	0.130215	0	0	0	0	0.567041	0	0.178041	0	0	0.257708	0	0	0	0	0	0	0	0.140926	0	0	0	0	0	0	0	0	0	0	0.753724	0	0	0	0	0	0	0	0	0	0	0	0	0	0	0	0	0.488047	0	0
CRO_T101939	0	0	0	0	0	0	0	0	0	0	0	0	0	0	0	0	0	0	0	0	0	0	0	0	0	0	0	0	0	176646	0	0	0	0	0	0	0	0	0	0	0	0	0	283298	0	171516	0	0	0
CRO_T101940	158509	162801	118732	867618	987316	826946	640216	151597	100645	138405	129262	143182	213066	207779	17.63	301739	311914	339414	43655	325077	36427	376216	338609	318383	162307	139279	156332	244641	23431	23633	124328	107142	135479	281352	294854	337944	368489	269751	325957	215904	134949	320745	210685	278434	265689	243999	265768	304814	195937
CRO_T101941	168618	177073	132588	105201	10949	87167	818217	137235	119298	47209	497751	45111	322648	321084	334315	363985	292606	309565	284914	349203	302827	310869	30682	39.1	266598	249518	286804	282601	282578	279641	236253	270959	273837	260425	25956	196519	238868	227293	251865	220876	202222	229101	44306	454311	376026	539775	248408	26109	239656
CRO_T101942	0.464536	0.104591	0.235373	0.249038	0.387005	0	0.102518	0	0	0	0	0	0	0	0	0	0	0	0	0	0	0	0	0	0	0	0	0	0	0	0	0	0	0	0	0	0	0	0.159936	0	0	0	0	0	0	0	0	0	0
CRO_T101943	32216	359139	191486	465051	149165	15105	159905	419476	481322	341896	160239	235001	938532	115967	881044	0	0	0	0.153543	0	0.316827	0.367874	0.144692	0.131131	128697	123322	166402	637321	485968	554764	123687	145736	125545	104862	426417	241306	274226	0.434024	0.196105	151057	565746	0.884015	122721	0.6242	223872	123265	430909	339905	0.721086
CRO_T101944	299195	287778	338533	250167	22603	212127	122005	232205	215036	407099	415928	40485	415774	475097	468417	392765	437831	321835	40927	454086	435098	55014	489326	55.29	381981	408609	479239	508653	527091	558486	368098	311183	38396	416829	432517	440357	448767	536016	449344	433719	513879	404928	505652	614408	467496	464623	36978	375068	372793
CRO_T101945	0	0	0	0	0	0	0	0	0	0.127753	0	0	0	0	0	0	0	0	0	0	0	0	0	0	0	0	0	0	0	0	0	0	0	0	0	0	0	0	0	0	0	0	0	0	0	0	0	0	0
CRO_T101948	559429	124373	3653	307461	961767	591572	595749	453488	803456	0.932005	0.834625	0.467123	0.95044	0.784112	0.923303	109359	136489	707338	618273	805262	948302	101954	120224	818043	475287	45764	15439	239979	438337	343635	159958	145167	197078	396242	307071	234063	274162	458873	393185	405175	38979	418122	26646	552987	440373	659465	706937	47493	103603
CRO_T101949	0.239084	0.266431	0.0433608	0.17005	0.021319	0	0.0550688	0.300011	0.089992	0.0354655	0	0	0.0670356	0	0	0.28004	155955	0.257466	0.31914	0.345834	0.545935	0.180813	0.679078	0.551691	0	0.0547443	0	0.050094	0.157714	0.0501386	0	0	0	0.324176	0.0555764	0	0.0650473	0.113301	0.0513377	0	0	0	0.0361683	409301	199755	0.640203	0.527166	0.458113	0.759607
CRO_T101950	0	0	0	0	0	0	0	0	0	0	0	0	0	0	0	0	0	0	0	0	0	0	0	0	0	0	0	0	0	0	0	0	0	0	0	0	0	0	0	0	0	0	0	20442	0.90364	103305	0	0	0
CRO_T101951	0	0	0	0	0.160973	0	0	0.597225	0.186336	0	0	0	0	0	0	0	0	0	0	0	0	0	0	0	0	0	0	0	0	0	0	0	0	0	0	0	0	0	0	0	0	0	230407	0	0	0	0	0.558203	0.252899
CRO_T101954	0	0	0	0	0	0	0	0	0	0	0	0	0	0	0	0	115489	135737	0.510617	0.812522	0	0	0.813322	0	0	0	0	0	0	0	0	0	0	0	0	0	0	0	0	0	0	0	0	0	0	0	0	0	0
CRO_T101955	0.157472	0.0838449	0.0618702	0	0	0	0	0.204475	0.562227	0	0	0	0	0	0	0	0	0	0.0546737	0	0	0.129393	0	0.0932377	0	0	0	0	0	0	0	0	0	0	0.284378	0	0	0.435293	0	0	0	0	0	0	0	0	0	0	0
CRO_T101958	0.816479	129189	0.726787	0.390258	0.597173	0.331604	0.157465	0	0	202374	0.875229	156822	167581	245746	285762	0	0.253798	0.571128	0.589394	0.705382	0.228772	0.261195	101131	0.548787	29752	0.404868	0	258459	117479	0.728192	0	103658	358509	362787	293094	299275	379761	417277	263832	610098	243753	556791	0	0	0	0	0	0	0
CRO_T101960	153953	342614	250885	290962	211077	104491	475515	256592	313942	172242	175614	165703	228409	269562	226646	347738	176136	151252	237318	149113	183323	114936	124685	199833	38098	350036	481288	511225	311778	37532	136614	137821	115249	538508	556278	61.9	703352	480664	696615	545684	158547	638797	938691	768258	324789	232406	51093	131783	57469
CRO_T101961	375508	692152	442677	495616	336298	32639	14603	285927	470076	0.589779	0.287095	0.977132	350506	387834	362509	388479	695845	9894	426165	285487	201621	495193	640595	398768	623515	879962	981468	929637	873617	88177	289007	636606	446049	417614	595406	425027	535165	312015	34121	650465	882389	590468	297332	292855	192139	230811	238504	258446	0.785195
CRO_T101962	0	0	0	0	0	0	0	0	0	0	0	0	0	0	0	0	0	0	0	0	0	0	0	0	0	0	0	0	0	0	0	0	0	0	0	0	0	0	0	0	0	0	0	0	0	0	0	0	0
CRO_T101963	228069	253517	263585	141575	196623	18802	187604	220169	187501	518813	543824	53361	387261	410036	397062	53431	55331	414217	528594	610311	510634	583096	523561	568579	395534	39155	407536	434212	357515	361881	362586	309465	37618	338505	39851	486573	575045	376391	330604	364797	479117	312679	562367	452388	608919	494942	416568	512075	316847
CRO_T101964	0.479146	0.10894	0.321889	0	0.0794459	0	0	0.705831	0.245341	0.835904	0.115804	0.118753	0.110816	0	0	150266	274293	0.882407	0.215806	0.977264	0.875293	169413	511131	0.359604	13713	0.912334	174105	0.666241	141016	132441	0.748463	110137	0.59936	108639	0.55216	0.575589	0.435903	0.949893	0.686779	0	13686	0.589455	181712	0.713974	125726	164646	406086	575186	0.387568
CRO_T101965	0	0	0	0	0	0	0	0	0	0	0	0	0	0	0	0	0	0	0	0	0	0	0	0	0	0	0	0	0	0	0	0	0	0	0	0	0	0	0	0	0	0	0	0	0	0	0	0	0
CRO_T101966	104471	527692	922305	118761	454524	607556	515524	867617	950552	0.696378	170205	0.956793	0.490273	11455	0.483819	10201	0.110791	124029	228102	336313	189283	0.806612	0.815075	190448	20785	231816	207973	756567	102629	837518	227051	198346	213376	197824	203077	0.41937	0	0.138334	0.124928	150726	247929	0.420014	834417	0.0949446	0	0.119363	30432	252414	578031
CRO_T101967	0	0	0	0	0	0	0	0	0	0	0	0	0	0	0	0	0.906724	0	0.198822	0	0.412582	0	0	0	0	0	0	0	0	0	0	0	0	0	0	0	0	0	0	0	0	0	0	0	0	0	0	0	0.300707
CRO_T101968	0.349783	0.390413	0.393437	0.169088	0.105722	0.172859	0.204548	0.298641	0.253363	113081	126954	120962	124887	0.925808	105548	787841	832444	763959	637044	694586	500659	789548	787246	949777	204077	193296	214644	419814	284072	395017	0.901749	129273	0.842192	524013	524391	314046	362136	282884	52662	378234	385905	43936	461811	701831	547258	573747	122532	128767	177105
CRO_T101969	0	0	0	0	0	0	0	0	0	0	0	0	0	0	0	0	0	0	0	0	0	0	0	0	0	0	0	0	0	0	0	0	0	0	0	0	0	0	0	0	0	0	0	0	0	0	0	0	0
CRO_T101970	102435	104895	14227	57672	221644	189386	0.826834	400714	899474	477208	343925	421899	723073	107121	948826	664107	952322	229631	846291	88171	12055	117633	745126	538491	467625	391007	251257	16529	683358	891738	296639	447626	479322	178092	128338	183802	230743	122935	176079	155275	135181	103756	114063	536105	133267	833005	124528	767565	213485
CRO_T101971	0	0	0	0	0.824108	0	0	0	0	162128	311502	0.898372	0.80887	0.720024	0.634111	110866	0	0	0.399717	0.678233	0	0	163797	134071	0	0.837614	106727	0	196164	0	0	104959	0	0	0	0	0	13177	265087	0	0	0.963279	0	215619	139787	0	148739	0	0.894414
CRO_T101972	0	0	0	0	0	0	0	0	0	0	0	0	0.280817	0	0	0.124954	0.132574	0	0	0	0	0	0.219541	0	0	0	0	0	0	0	0	0.655986	0	0.755187	0	0	0	0	0	0	0	0	0.289109	0	0	0	0	0	0
CRO_T101973	322891	311712	204883	242658	273165	294631	285239	294909	318138	256545	263865	254117	289542	272885	276907	347375	333602	292695	377008	378698	369838	294115	310667	348231	365538	349997	376172	337276	405324	407346	361061	355646	357372	465349	448553	42897	403989	423379	372038	429857	432538	44392	39845	191573	165357	184059	284126	302223	28.59
CRO_T101974	710508	853941	159694	394741	254358	220473	542734	849381	110079	19607	161698	293171	165464	169873	127159	247162	279153	337336	349913	320817	337066	350288	38.53	275248	135295	128568	964544	328773	809806	83.56	122926	13587	14525	237051	168323	233515	200464	311793	241.68	233003	367048	317638	428338	0.857096	0.286996	0.541376	694894	45138	139536
CRO_T101975	0	0	0	0	0	0	0	0	0	0	0	0	0	0	0	0	0	0	0	0	0.182242	0.212639	0	0	0	0	0	0	0	0	0	0	0	0	0	0	0	0	0	0	0	0	0	0	0	0	0	0	0
CRO_T101976	201758	264647	183054	159172	12595	111332	997917	162054	168111	26989	238775	244794	279233	253254	248393	315605	325323	245145	328713	353708	310156	315557	309824	359278	235976	259932	326693	313529	323251	263597	248645	235322	238696	326888	348425	335093	322469	332817	34077	348746	360896	363484	294811	225429	201148	213254	316484	28574	353784
CRO_T101977	0	0	0	0	0	0	0	0	0	0	0	0	0	0	0	0	0	0	0	0	0	0	0	0	0	0	0	0	0	0	0	0	0	0	0	0	0	0	0	0	0	0	0	0	0	0	0	0	0
CRO_T101979	0	0	0	0	0	0	0	0	0	0	0	0	0	0	0	0	0	0	0	0	0	0	0	0	0	0	0	0	0	0	0	0	0	0	0	0	0	0	0	0	0	0	0	0	0	0	0	0	0
CRO_T101980	0	0	0	0	0	0	0	0	0	0	0	0	0	0	0.285328	0.45249	0	184569	0.357918	0.439929	0	0	0.515363	0.30835	0	0.236553	0	0	0	0	0	0	0	0	0	0	0	0	0	0	0	0	0	0	0	0	0	0	0
CRO_T101982	0	0.275933	0	0	0	0	0	0	0	0	0.296458	0	0	0	0	0	0	0.352689	0	0	0	0	0	0.147662	0	0	0.249465	0	0	0	0	0	0	0	0	0	0	0	0	0	0	0	0	0	0	0	0	0	0
CRO_T101983	113634	135184	63259	822428	218043	214233	372005	230011	156793	147417	117168	142839	284572	286159	242479	0	0	0.0889276	105695	0.124025	0.932885	0.359992	0.515867	0.298497	290018	323043	239121	307135	390783	372021	260.69	242.05	275191	348627	320077	86619	0.482651	669052	211971	709897	249801	139455	129942	0.0509991	0.0558301	0.0642721	367391	153868	912898
CRO_T101984	0.531868	0.11261	0.753522	0.0655384	0.783947	659715	0	0	0.364249	0	0	0	0	0.18029	0.111	724011	32057	379249	190085	416697	313996	363959	305648	724966	0.0981993	0.185218	0.0989166	0.846221	0.442452	0	17332	222248	169424	0.816075	231313	328066	111801	0.380017	0.173232	0.189494	0.349193	136704	260102	507086	774847	425275	101128	253224	119584
CRO_T101985	260898	19915	308256	216996	627373	833388	47122	295127	307295	178031	189.31	198454	354868	272136	278451	836127	147524	943993	198529	316442	211597	359215	360587	150411	476761	560324	570709	313587	193534	345963	302965	31594	405644	121895	145613	99195	211495	269371	109746	628398	189509	107008	871361	313499	270031	411155	162196	130149	644126
CRO_T101986	2034	153887	112058	0.420423	353568	472461	455461	0.789589	120196	955384	101334	103812	206374	19227	201329	590573	936983	123222	151145	211492	176491	24719	199921	120314	347897	638467	413451	580969	403282	378518	410915	412342	253868	105946	107246	136427	350839	322246	140809	684607	16555	97145	521367	18.77	23414	22.49	139843	122669	328021
CRO_T101987	323932	524243	0.899196	235638	0.525556	0.31904	0.476354	30176	419336	129216	161107	173097	137402	194722	136613	140348	148772	180772	174501	191032	180011	150888	262083	147132	0.806844	0.593929	0.52818	120768	205272	19512	0.265819	0.198194	0.537941	318133	223016	252545	319968	292097	26233	272817	164785	329656	0.954174	33538	19776	265739	35538	308929	386978
CRO_T101988	0	0	0	0	0	0	0	0	0	0.049057	0	0.145732	0	0	0	0	0	0	0.0840306	0	0	0	0	0	0	0	0	0	0	0	0	0	0	0	0	0	0	0	0	0	0	0	0	0	0	0	0	0	0
CRO_T101989	828186	79654	660652	522037	553045	464458	22938	823396	739214	185516	193454	197708	278207	279794	297718	592487	553509	36.1	470845	515371	449774	570119	511031	539409	357286	374519	398987	348348	342735	343542	293339	298293	274475	415908	43463	391077	42152	468591	420713	405274	363173	424419	208942	409584	23084	290298	222862	275865	295806
CRO_T101990	0.740261	0	0.447334	0.172988	0.22273	0.199995	0	349479	175597	201551	261501	100404	125174	0.335458	0.612416	486361	480453	172647	392371	490224	278241	459587	644484	554816	0	0	0	0	148591	141101	0	0.44462	0	305085	104139	161574	0	105793	144331	0	0	219833	0.764321	231842	0.85405	195271	0	0.480584	0
CRO_T101991	0.770224	0.7739	0	0	0	0	0	131433	188413	257433	349695	205188	0.47964	209954	0.469328	559088	53556	175116	761899	112233	421855	915737	823173	126058	168015	0	0	216685	0.759154	0	0	136295	0	0	0.798074	0	0	0.810752	516174	0.809844	0	0	0	301368	120033	0.274981	0	0.620509	0
CRO_T101992	0	0	0	0.141786	0	0	0.143307	0	0.111525	0.489104	102401	0.601336	0.843492	0.603083	124399	500894	336151	242852	563389	820436	49916	933581	458694	857429	0.251061	0.0521757	0	106133	0	0.636324	0	0.201638	0	0	0	0	0	167668	0.654678	0	0	0	0.435942	461914	105768	0.795216	0	0	0
CRO_T101993	0	0.0623712	0	0.0357894	0	0	0.0583214	0	0.174934	0.663974	121142	118389	0.718404	0.715826	0.774775	506069	324806	0.59572	400526	718524	497264	7746	695276	854278	0.237183	0.371119	0.393507	0.505677	0.176612	0.0834265	0.566095	0.875254	0.663027	0.454322	0.184577	0.096376	0	0.948192	0.51791	0.872288	0.233176	110495	158483	428159	148226	17478	0.695538	0.483625	0.245953
CRO_T101995	0	0	0	0.558691	0.157503	0	0	0.165089	0	0.592094	0	0	0	0.383347	0.0219249	0	0	0	0.183076	0.0269756	0.594449	0.921852	19621	271419	0	0	0.366413	0	0	0.14645	0	0.786046	0.186741	0	0	0	0	0.355426	0	0	0	0	0	0	0	0.626688	0.476638	0.313218	0.0961591
CRO_T101996	0	0	0.139322	0	0.167544	0.561029	0	0	0	0	0	0	0	0	0	0.171503	0.205072	0.248869	0.129747	0.286793	0	0.495299	0.185601	122145	0	0	0	0	0	0	0	0.351487	0	0	0	0	0	0	0	0	0	0	0	0	0	0	0	0	0
CRO_T101997	0.957619	0.497275	0.503691	0.0998135	0.12369	0.33297	0	0.394434	0.488859	0.361637	0.351348	0.359032	0	0	0.173902	0.444923	0.240736	0	0	0	0	0	0	0	0	0	0	0	0	0.765359	0.279126	0	0	0	0	0	0	0	0	0	0	0	0.43124	0.220492	169703	0.567643	0.48215	0.229515	0
CRO_T101998	482551	465368	23249	31823	266397	30976	268614	396227	416947	116883	115229	119485	780133	70648	737313	447897	504324	325835	457147	462123	495711	547828	578148	538689	349293	377314	366989	35081	353836	366694	381462	363088	38522	286097	314052	292676	380071	281281	293915	28.3	240164	313711	99215	101531	126409	131829	846001	919379	64037
CRO_T101999	0.610345	106225	108592	0.498407	0.268696	12878	247094	0.878171	0.627824	189963	0.661162	148915	0.895052	0.822857	0.506145	0.790625	154599	46998	0.897719	11944	0.779796	10816	211602	205653	0.891862	0.84175	0.671189	0.381192	0	114711	0	0.361637	0.22997	0	0.211919	0	0.999156	0	0	0.854011	0.790313	0	0.45488	0.614542	0.682246	0.58324	0.337647	0	0.279869
CRO_T102000	0	0	0	0	0	0	0	0	0	0	0	0	0	0	0	0	0	0	0	0.100364	0.34127	0	0	0	0	0	0	0	0	0	0	0	0	0	0	0	0	0	0	0	0	0	0	0	0	0	0	0	0
CRO_T102003	985754	833292	558862	549043	140982	118649	138042	727049	944315	303763	332293	326107	189259	182058	167277	205086	233377	225228	315711	214584	284255	40521	387521	334135	117217	115872	109171	120996	122328	117249	82395	916981	105865	122773	124246	102805	959689	144112	141136	120127	113338	149622	325913	143616	139994	172587	97545	17.16	242201
CRO_T102005	0	0.786962	0	0	0	0	0.415694	0	0	0	0	0	0	0	0	0	0	0	0	0	0	0	0	0	0	0	0	0	0	0	0	0	0	0	0	0	0	0	0	0	0	0	0	0	0	0	0	0	0
CRO_T102006	0	0	0	0	0	0	0	0	0	0	0	0	0	0	0	0	0	0	0	0	0	0	0	0	0	0	0	0	0	0	0	0	0	0	0	0	0	0	0	0	0	0	0	189709	285835	26708	0	0	0
CRO_T102010	0.664746	0.922761	0.314778	0.0409299	0.0514203	0.323448	0.267993	0	0	0	0.0793249	0.080823	0	0	0.075492	0	0	0	0.0441007	0.0542502	0.134552	0	0	0	0	0	0	0	0	0	0	0	0	0	0	0	0	0	0	0	0	0	0	0.112183	0	0.733553	0	0.126554	0.218659
[truncated: 32,730 more rows]
[truncated: 33 more columns]
